# Supplementary material for: Non-Coding RNAs Are Brokers in Breast Cancer Interactome Networks and Add Discrimination Power between Subtypes
Source: J Clin Med. 2022 Apr 9;11(8):2103. doi: 10.3390/jcm11082103 (PMC9029160; doi:10.3390/jcm11082103)
Supplement: Supplementary file 1 [file jcm-11-02103-s001.zip]

Archive with 6 entries (6 files):
- SM File S1 data.zip
- SM File S2 Stability.pptx
- SM File S3 MI_common_elements_in_MI networks-venndiagram.xlsx
- SM File S4 GO processes Basal BC.xlsx
- SM File S5 GO processes Luminal BC.xlsx
- SM File S6 NC_RNA_PARTCIPATION_IN MODULES.xlsx
