# Supplementary material for: Non-Coding RNAs Are Brokers in Breast Cancer Interactome Networks and Add Discrimination Power between Subtypes
Source: J Clin Med. 2022 Apr 9;11(8):2103. doi: 10.3390/jcm11082103 (PMC9029160; doi:10.3390/jcm11082103)
Supplement: Supplementary file 1 [file jcm-11-02103-s001.zip › SM File S3 MI_common_elements_in_MI networks-venndiagram.xlsx]

## Sheet: Sheet1
117 elements included exclusively in "Basal":	51 elements included exclusively in "Luminal":	28 elements included exclusively in "Normal":	209 common elements in "Basal", "Luminal" and "Normal":	42 common elements in "Basal" and "Luminal":	80 common elements in "Basal" and "Normal":	81 common elements in "Luminal" and "Normal":
AC005795.1	HIST1H2BPS1	GSTM5P1	ABCA11P	AMYP1	AC005102.1	AHCYP1
AC115617.2	HIST2H2BA	AC000032.2	AC002069.5	CYP2B7P1	AC064836.3	AKR1C5P
FOXN3P1	HIST2H2BB	AP001610.5	AC004066.2	FDPSP1	ALG3P1	AL590812.1
HMGA1P3	HIST2H2BC	RP11856F16.2	AC004899.3	GAPDHP60	ARHGAP23P1	FKBP4P1
KRT8P23	HIST2H2BD	LINC00086	AC006024.4	GS1257G1.1	ARL6IP1P2	H3F3AP6
KRT8P24	HIST3H2BA	ALDH18A1	AC006465.4	HMGA1P1	DCAF13P1	KRT8P32
MT1XP1	MESTP4	ARHGAP23	AC021106.1	KRT16P4	DCAF13P3	KRT8P36
RHOQP3	RP111143G9.4	BMP8A	AC022596.6	KRT17P1	GAPDHP40	KRT8P41
RP11215G15.4	CTD2207P18.1	BMP8B	AC073310.4	KRT17P2	GSTM2P1	PSME2P2
RP11220H4.2	RP11426C22.4	CCNE2	AC073465.1	MESTP1	HERC2P3	PSPHP1
RP11447H19.3	ALB	CENPM	AC097711.1	RP11111F5.2	HMGA1P2	RP111166P10.1
RP1146D6.5	AMOTL2	CPXM2	AC129778.2	RP11274E7.2	MTHFD2P5	RP11397A15.4
RP1158E21.6	ANKRD29	DUSP1	ADH5P3	RP11274M17.2	MTHFD2P6	RP1145O22.1
RP1182O16.1	CD86	FOS	ADH5P4	SLC25A24P1	RP11102D18.1	RP11815J4.6
RP11871F6.2	CENPP	FOSB	AHCYP2	CTD2194A8.2	RP11109L13.1	RP1193P10.3
RP3449O17.1	COL10A1	GRK5	AL162415.2	CTD2325A15.5	RP11144C15.1	WHAMMP3
TPM3P6	COL11A1	GSTM2	AQP7P1	RP1156L13.7	RP11164H5.1	AC007098.1
TPM3P8	CXCL1	HIST1H4J	AQP7P2	RP11586K12.8	RP11179H18.7	AC007246.3
YWHAZP5	EZH1	IL6	AQP7P3	ADCY5	RP11305O4.2	RP4816N1.7
AC009133.14	FN1	JAG1	AQP7P4	BPIFB1	RP11333E13.4	VCANAS1
RP11532E4.2	GRM8	NLRP1	AURKAPS1	C16orf89	RP11382B18.5	FAM83HAS1
RP11435B5.5	HIST1H2AD	NR4A1	BDH2P1	C3orf52	RP1139K24.9	FGF14AS2
ADAMDEC1	HIST1H2AI	OAS2	BX649597.4	CBX7	RP11734J24.1	LINC00341
ANLN	HIST1H2BC	OAS3	BX842568.1	CST5	RP1198H4.4	MIR242
ARHGAP11A	HIST1H2BJ	SOCS3	CCT5P1	CYP2B6	RPL5P35	RP11175K6.1
ATAD2	HIST1H2BN	SPRY2	CCT5P2	DNAJC1	SKA2P1	RP11252A24.7
BCL2A1	HIST1H2BO	SYNGR3	CDC20P1	F7	TPM3P9	APCDD1
BLM	HIST1H4H	ZFP36	CES1P1	FSIP1	AF001548.5	AQP1
CA9	HIST2H3C		CES1P2	JPH2	AC123768.4	ARHGAP10
CALCOCO1	HIST3H2BB		CTC820M8.1	KCNJ3	CTD3157E16.1	ATF3
CALR	ID4		CTD2008A1.2	LRIG3	MIR143HG	BGN
CAPN6	INHBA		CTD2027G2.1	MATN3	RP111000B6.3	BOC
CCNB2	IRS2		CTD2340F8.1	NBPF4	AURKA	BRI3BP
CCNE1	LCAT		CTD2373J19.1	NOVA1	AURKB	C10orf54
CCT5	LTBP2		CTD2571E19.3	RACGAP1	BIRC5	C1R
CDC20	MMP10		CTD3092A11.1	RAI2	BUB1B	CDC6
CDC45	MMP3		DBF4P1	RIMS4	CASC5	CNTNAP2
CDCA2	MRGPRF		EIF3LP1	SDR16C5	CCNA2	COL1A1
CDCA5	NBPF6		EZH2P1	SEPP1	CDCA3	COL1A2
CDK1	NR2F1		FAM90A17P	SRSF5	CDCA8	COL3A1
CENPE	PDGFRL		FAM90A18P	UBE2E3	CENPA	COL5A1
CEP55	POSTN		FAM90A24P	NBPF5P	CENPF	CORIN
CILP2	PPP1R15A		FAM90A3P		CIT	CTGF
CNGA1	PVALB		FANCD2P2		CKAP2	CTHRC1
CNIH2	RIMS2		FLT1P1		CTPS1	CXCL2
COL22A1	SLC27A1		GAPDHP1		DLGAP5	CYR61
CSRNP1	SOX7		GAPDHP38		DNA2	DPP3
CST1	SRPX		GAPDHP65		EZH2	EGR1
CST2	TP53TG3D		GOLGA8CP		FAM64A	ENOPH1
CST4	WDHD1		GOLGA8EP		GPRIN1	FAM111B
CXCL10	AC013271.3		H2AFZP3		GTSE1	GAS1
CXCL11			HMGB3P27		HJURP	GEM
CXCL14			HMGB3P30		HMGB2	GPR124
DIAPH3			HMGB3P6		IQGAP3	HIC1
DNAJC22			HNRNPABP1		JAM2	IPPK
DSCC1			ILF2P1		KIF11	LGALS3
E2F3			KNOP1P1		KIF20A	LRRC15
EGR3			KRT16P1		KIF23	MFAP2
EPAS1			KRT16P2		LMNB1	MSRA
FAM208B			KRT16P3		LMOD1	MYL9
FAM72A			KRT18P10		LRRC59	OAF
FAM72B			KRT18P11		MELK	P2RX6
FAM72C			KRT18P15		MTHFD2	PPAP2A
FAM72D			KRT18P17		NCAPG2	PPAPDC1A
FAM83D			KRT18P18		NCAPH	PSPH
FOXM1			KRT18P21		NDC80	RMI1
GINS1			KRT18P23		NEK2	RMI2
GPSM2			KRT18P25		NME1	SAA1
GSTM5			KRT18P33		ORC6	SAA2
IL4I1			KRT18P38		PRAME	SERPING1
KIF18B			KRT18P68		PRC1	SMKR1
KIF4B			KRT18P8		RAD51	SUCO
KLF9			MOCS1P1		RRM2	SYT13
LAG3			MTHFD2P1		SKA3	TEF
LAMP3			MTHFD2P7		SLC30A8	TGFB1I1
LMNB2			MYLKP1		TOP2A	THRA
LOXL4			NCAPD2P1		TROAP	TLCD1
MAPK4			NEK2P2		UBE2C	TNNT1
MASTL			NEK2P4		UBE2T	UMODL1
MCM10			PAICSP3		WDR62	WDR76
MEX3A			PARP1P1			WISP1
MKI67			PCNAP3
MMP1			PCNAP4
MMRN2			PGM5P1
MND1			PGM5P2
MT1X			PROSP
MUC5B			PTTG3P
MYBL1			RHOQP2
NCAPG			RP11111G23.1
NFE2L3			RP11123J14.2
NRG2			RP11143M1.7
NUSAP1			RP11143N13.1
PIF1			RP11144A16.1
PLK1			RP1118B3.2
PLK4			RP11203I2.1
RAB31			RP11236F9.2
RCOR2			RP11244H18.4
RELT			RP11292B8.1
SH3BGRL2			RP11307P22.1
SHCBP1			RP11309L24.6
SKA1			RP11379K17.5
SLA2			RP11386M24.4
SLBP			RP1139K24.7
SLC2A6			RP11400K9.1
ST20			RP11402J6.3
TCF19			RP11404E6.1
THSD1			RP11417L14.1
TMEM178A			RP11424C20.2
TMEM220			RP11433O3.1
TP53TG3			RP11536C10.10
TPX2			RP1154K16.2
TRIM59			RP11632K20.7
TRIP13			RP11723O4.3
TTYH3			RP11756G12.1
TXNIP			RP1185F14.1
TYMS			RP11889L3.4
ZNF423			RP13104F24.1
			RP3359N14.1
			RP51100H13.3
			RP5967N21.2
			RPL34P1
			RPL34P33
			RPL34P6
			RRM2P2
			RRM2P3
			RRM2P4
			SEPT10P1
			SIRPAP1
			SNRPEP2
			TDPX2
			TNXA
			UBE2CP1
			UBE2CP4
			UBE2SP1
			UBE2SP2
			WASF4P
			WHAMMP2
			YAP1P1
			YBX3P1
			AC093110.3
			ADAMTS9AS2
			AF001548.6
			CTD2256P15.4
			CTD2517M22.17
			DPYDAS1
			MIR497HG
			PGM5AS1
			PRC1AS1
			RP11143M1.2
			RP11229P13.23
			RP11334A14.5
			RP11342M3.5
			RP11449P15.1
			RP11498C9.13
			RP11499O7.7
			RP11664I21.5
			RP116O2.4
			RP11932O9.7
			RP4678D15.1
			RP5977B1.11
			AC026150.8
			LINC00478
			MEG3
			RP111100L3.8
			RP111223D19.1
			RP11143J24.1
			RP11381O7.3
			RP1158A12.3
			RP11782C8.2
			RP11903H12.3
			RP11932O9.9
			ADAM33
			AGR3
			ANG
			ASF1B
			CCNF
			CDKN3
			CHST3
			CLEC3A
			CNTD2
			CORO2A
			DARC
			DNAJC9
			ENTPD8
			ESPL1
			FBXO45
			FXYD6
			HMGB3
			L3MBTL4
			MLF1IP
			NEURL
			OIP5
			PAICS
			PBK
			RAB26
			RAD51AP1
			RGMA
			SEC16A
			SOX17
			SPAG5
			SPARCL1
			TEKT5
			TMPRSS6
			WHSC1
			YBX3
			ZWINT
			AC132217.4
			hsamir6080
			UHRF1
