# Supplementary material for: Non-Coding RNAs Are Brokers in Breast Cancer Interactome Networks and Add Discrimination Power between Subtypes
Source: J Clin Med. 2022 Apr 9;11(8):2103. doi: 10.3390/jcm11082103 (PMC9029160; doi:10.3390/jcm11082103)
Supplement: Supplementary file 1 [file jcm-11-02103-s001.zip › SM File S4 GO processes Basal BC.xlsx]

## Sheet: Sheet1
GO-ID	p-value	corr p-value	x	n	X	N	Description	Genes in test set
22403	2.0595e-37	2.8833e-34	50	435	158	14306	cell cycle phase	DSCC1|NCAPG2|CCNF|CASC5|BUB1B|KIF11|MKI67|CDC20|PBK|NUSAP1|OIP5|NEK2|GTSE1|DLGAP5|CEP55|KIF23|CIT|CCNA2|ESPL1|CCNE1|BIRC5|SLBP|BLM|CDCA2|CDCA3|CDCA5|NCAPG|CDCA8|SKA3|SKA1|NCAPH|AURKB|AURKA|CCNB2|FAM83D|SPAG5|UBE2C|PLK1|MND1|NDC80|ZWINT|CENPE|TPX2|ANLN|CENPF|RAD51|PRC1|CDK1|TRIP13|CDKN3
280	7.5423e-37	3.5197e-34	40	232	158	14306	nuclear division	CDCA2|CDCA3|CDCA5|DSCC1|NCAPG2|CCNF|NCAPG|CDCA8|CASC5|BUB1B|KIF11|SKA3|SKA1|NCAPH|AURKB|AURKA|CDC20|CCNB2|PBK|NUSAP1|OIP5|NEK2|FAM83D|DLGAP5|CEP55|SPAG5|UBE2C|PLK1|KIF23|NDC80|ZWINT|CIT|CCNA2|CENPE|TPX2|ANLN|CENPF|ESPL1|CDK1|BIRC5
7067	7.5423e-37	3.5197e-34	40	232	158	14306	mitosis	CDCA2|CDCA3|CDCA5|DSCC1|NCAPG2|CCNF|NCAPG|CDCA8|CASC5|BUB1B|KIF11|SKA3|SKA1|NCAPH|AURKB|AURKA|CDC20|CCNB2|PBK|NUSAP1|OIP5|NEK2|FAM83D|DLGAP5|CEP55|SPAG5|UBE2C|PLK1|KIF23|NDC80|ZWINT|CIT|CCNA2|CENPE|TPX2|ANLN|CENPF|ESPL1|CDK1|BIRC5
87	2.6134e-36	9.1468e-34	40	239	158	14306	M phase of mitotic cell cycle	CDCA2|CDCA3|CDCA5|DSCC1|NCAPG2|CCNF|NCAPG|CDCA8|CASC5|BUB1B|KIF11|SKA3|SKA1|NCAPH|AURKB|AURKA|CDC20|CCNB2|PBK|NUSAP1|OIP5|NEK2|FAM83D|DLGAP5|CEP55|SPAG5|UBE2C|PLK1|KIF23|NDC80|ZWINT|CIT|CCNA2|CENPE|TPX2|ANLN|CENPF|ESPL1|CDK1|BIRC5
48285	3.6989e-36	1.0357e-33	40	241	158	14306	organelle fission	CDCA2|CDCA3|CDCA5|DSCC1|NCAPG2|CCNF|NCAPG|CDCA8|CASC5|BUB1B|KIF11|SKA3|SKA1|NCAPH|AURKB|AURKA|CDC20|CCNB2|PBK|NUSAP1|OIP5|NEK2|FAM83D|DLGAP5|CEP55|SPAG5|UBE2C|PLK1|KIF23|NDC80|ZWINT|CIT|CCNA2|CENPE|TPX2|ANLN|CENPF|ESPL1|CDK1|BIRC5
7049	6.5386e-36	1.5257e-33	61	794	158	14306	cell cycle	DSCC1|NCAPG2|CCNF|HJURP|CASC5|BUB1B|KIF11|FOXM1|MKI67|CDC20|PBK|NUSAP1|OIP5|NEK2|GTSE1|DLGAP5|CEP55|CKAP2|KIF23|CIT|CCNA2|ESPL1|CCNE1|TXNIP|BIRC5|SLBP|BLM|CDCA2|CDCA3|UHRF1|CDCA5|NCAPG|CDCA8|SKA3|CENPA|SKA1|NCAPH|AURKB|AURKA|CCNB2|CDC45|RACGAP1|E2F3|FAM83D|MAPK4|SPAG5|UBE2C|PLK1|MND1|NDC80|ZWINT|CENPE|TPX2|ANLN|CENPF|RAD51|PRC1|CDK1|CALR|TRIP13|CDKN3
279	1.2229e-35	2.4458e-33	45	351	158	14306	M phase	CDCA2|CDCA3|CDCA5|DSCC1|NCAPG2|CCNF|NCAPG|CDCA8|CASC5|BUB1B|KIF11|SKA3|MKI67|SKA1|NCAPH|AURKB|AURKA|CDC20|CCNB2|PBK|NUSAP1|OIP5|NEK2|FAM83D|DLGAP5|CEP55|SPAG5|UBE2C|PLK1|MND1|KIF23|NDC80|ZWINT|CIT|CCNA2|CENPE|TPX2|ANLN|CENPF|RAD51|ESPL1|PRC1|CDK1|BIRC5|TRIP13
278	2.5987e-35	4.5477e-33	46	380	158	14306	mitotic cell cycle	BLM|CDCA2|CDCA3|CDCA5|DSCC1|NCAPG2|CCNF|NCAPG|CDCA8|CASC5|BUB1B|KIF11|SKA3|CENPA|SKA1|NCAPH|AURKB|AURKA|CDC20|CCNB2|PBK|NUSAP1|OIP5|NEK2|FAM83D|GTSE1|DLGAP5|CEP55|SPAG5|UBE2C|PLK1|KIF23|NDC80|ZWINT|CIT|CCNA2|CENPE|TPX2|ANLN|CENPF|ESPL1|PRC1|CCNE1|CDK1|BIRC5|CDKN3
22402	1.5331e-34	2.3849e-32	53	582	158	14306	cell cycle process	DSCC1|NCAPG2|CCNF|CASC5|BUB1B|KIF11|MKI67|CDC20|PBK|NUSAP1|OIP5|NEK2|GTSE1|DLGAP5|CEP55|KIF23|CIT|CCNA2|ESPL1|CCNE1|BIRC5|SLBP|BLM|CDCA2|CDCA3|CDCA5|NCAPG|CDCA8|SKA3|CENPA|SKA1|NCAPH|AURKB|AURKA|CCNB2|RACGAP1|FAM83D|SPAG5|UBE2C|PLK1|MND1|NDC80|ZWINT|CENPE|TPX2|ANLN|CENPF|RAD51|PRC1|CDK1|CALR|TRIP13|CDKN3
51301	1.8451e-31	2.5831e-29	40	314	158	14306	cell division	CDCA2|CDCA3|CDCA5|NCAPG2|CCNF|NCAPG|CDCA8|CASC5|BUB1B|KIF11|SKA3|SKA1|NCAPH|AURKB|AURKA|CDC20|CCNB2|RACGAP1|NUSAP1|OIP5|NEK2|FAM83D|CEP55|SPAG5|UBE2C|PLK1|KIF23|NDC80|ZWINT|CIT|CCNA2|CENPE|TPX2|ANLN|CENPF|ESPL1|PRC1|CCNE1|CDK1|BIRC5
6996	2.5786e-20	3.2819e-18	58	1382	158	14306	organelle organization	TOP2A|DSCC1|NCAPG2|CCNF|HJURP|HMGB2|CASC5|BUB1B|KIF11|CDC20|PBK|NUSAP1|OIP5|NEK2|TEKT5|WHSC1|DLGAP5|CEP55|KIF23|CIT|CCNA2|ESPL1|BIRC5|DNA2|ASF1B|BLM|CDCA2|CDCA3|EPAS1|CDCA5|NCAPG|CDCA8|SKA3|CENPA|SKA1|NCAPH|AURKB|AURKA|CCNB2|NEURL|RACGAP1|FAM83D|CBX7|SPAG5|UBE2C|PLK1|NDC80|ZWINT|CENPE|TPX2|ANLN|CENPF|DIAPH3|PRC1|CDK1|CALR|PTTG3P|EZH2
7059	8.9945e-19	1.0494e-16	18	83	158	14306	chromosome segregation	TOP2A|CDCA5|DSCC1|HJURP|NCAPG|CASC5|SKA3|SKA1|NCAPH|NDC80|ZWINT|CENPE|CENPF|ESPL1|NUSAP1|BIRC5|NEK2|DLGAP5
70	9.9417e-14	1.0706e-11	11	36	158	14306	mitotic sister chromatid segregation	CENPE|ESPL1|CDCA5|DSCC1|NUSAP1|NCAPG|NEK2|NCAPH|DLGAP5|NDC80|ZWINT
819	1.4014e-13	1.4014e-11	11	37	158	14306	sister chromatid segregation	CENPE|ESPL1|CDCA5|DSCC1|NUSAP1|NCAPG|NEK2|NCAPH|DLGAP5|NDC80|ZWINT
7017	3.625e-13	3.3833e-11	21	247	158	14306	microtubule-based process	SPAG5|UBE2C|CASC5|BUB1B|KIF23|KIF11|CENPA|NDC80|ZWINT|AURKA|CENPE|NEURL|KIF18B|ESPL1|PRC1|KIF4B|NUSAP1|NEK2|KIF20A|TEKT5|GTSE1
16043	1.8539e-12	1.6221e-10	66	2563	158	14306	cellular component organization	TOP2A|DSCC1|NCAPG2|CCNF|HJURP|HMGB2|CASC5|BUB1B|KIF11|CDC20|PBK|NUSAP1|OIP5|NEK2|TEKT5|WHSC1|DLGAP5|CEP55|KIF23|CIT|NME1|CCNA2|ESPL1|GPRIN1|BIRC5|SRSF5|DNA2|ASF1B|CHST3|BLM|CDCA2|CDCA3|EPAS1|TMPRSS6|CDCA5|NCAPG|CDCA8|SKA3|CENPA|SKA1|NCAPH|AURKB|AURKA|CCNB2|NEURL|RACGAP1|E2F3|FAM83D|CBX7|RRM2|SPAG5|UBE2C|PLK1|NDC80|ZWINT|CENPE|TPX2|ANLN|CENPF|RAD51|DIAPH3|PRC1|CDK1|CALR|PTTG3P|EZH2
10564	2.3914e-12	1.9694e-10	16	138	158	14306	regulation of cell cycle process	PLK4|SLBP|UBE2C|CCNF|FOXM1|CENPE|TPX2|ANLN|CENPF|ESPL1|NUSAP1|BIRC5|NEK2|CALR|GTSE1|DLGAP5
51726	3.0944e-12	2.4068e-10	26	446	158	14306	regulation of cell cycle	SLBP|BLM|CCNF|CASC5|BUB1B|FOXM1|CDC45|NUSAP1|NEK2|GTSE1|DLGAP5|PLK4|UBE2C|PLK1|ZWINT|CCNA2|CENPE|TPX2|ANLN|CENPF|ESPL1|CDK1|BIRC5|SRSF5|CALR|CDKN3
226	5.1699e-12	3.8094e-10	16	145	158	14306	microtubule cytoskeleton organization	SPAG5|UBE2C|CASC5|BUB1B|KIF23|KIF11|CENPA|NDC80|ZWINT|AURKA|NEURL|ESPL1|PRC1|NUSAP1|NEK2|TEKT5
7346	8.4265e-11	5.8986e-09	16	174	158	14306	regulation of mitotic cell cycle	UBE2C|PLK1|BUB1B|ZWINT|CCNA2|CENPE|TPX2|ANLN|CENPF|ESPL1|CDK1|NUSAP1|BIRC5|NEK2|GTSE1|DLGAP5
7051	1.1512e-10	7.6747e-09	10	49	158	14306	spindle organization	ESPL1|SPAG5|PRC1|UBE2C|BUB1B|KIF23|KIF11|NDC80|ZWINT|AURKA
51276	6.2908e-10	4.0033e-08	25	525	158	14306	chromosome organization	TOP2A|BLM|CDCA5|DSCC1|NCAPG2|HJURP|HMGB2|NCAPG|CDCA8|CENPA|NCAPH|NUSAP1|NEK2|WHSC1|DLGAP5|CBX7|NDC80|ZWINT|CENPE|CENPF|ESPL1|CDK1|PTTG3P|ASF1B|EZH2
75	2.1726e-09	1.3225e-07	12	107	158	14306	cell cycle checkpoint	CCNA2|CENPE|CENPF|BLM|CDC45|PLK1|CDK1|CASC5|BIRC5|BUB1B|GTSE1|ZWINT
30261	9.6746e-09	5.6435e-07	7	26	158	14306	chromosome condensation	TOP2A|CDCA5|NCAPG2|CDK1|NUSAP1|NCAPG|NCAPH
90068	1.9358e-08	1.0841e-06	8	43	158	14306	positive regulation of cell cycle process	PLK4|CENPE|ESPL1|UBE2C|NUSAP1|BIRC5|GTSE1|DLGAP5
71103	4.3125e-08	2.3221e-06	12	139	158	14306	DNA conformation change	TOP2A|RAD51|CDCA5|NCAPG2|HJURP|CDK1|NUSAP1|HMGB2|NCAPG|CENPA|NCAPH|ASF1B
6323	7.2846e-08	3.7772e-06	11	118	158	14306	DNA packaging	TOP2A|CDCA5|NCAPG2|HJURP|CDK1|NUSAP1|HMGB2|NCAPG|CENPA|NCAPH|ASF1B
51656	8.0741e-08	4.0371e-06	9	71	158	14306	establishment of organelle localization	CENPE|CENPF|ESPL1|CDCA5|NUSAP1|BIRC5|CENPA|DLGAP5|NDC80
7010	1.1018e-07	5.319e-06	20	448	158	14306	cytoskeleton organization	SPAG5|UBE2C|CASC5|BUB1B|KIF23|KIF11|CENPA|NDC80|ZWINT|AURKA|ANLN|NEURL|DIAPH3|ESPL1|RACGAP1|PRC1|NUSAP1|NEK2|CALR|TEKT5
6260	1.4257e-07	6.6533e-06	13	186	158	14306	DNA replication	TOP2A|GINS1|SLBP|BLM|RRM2|DSCC1|MCM10|TYMS|CENPF|ORC6|CDC45|RAD51|DNA2
48015	3.5321e-07	1.5951e-05	9	84	158	14306	phosphoinositide-mediated signaling	TOP2A|SPAG5|UBE2C|HMGB2|BUB1B|TYMS|NDC80|ZWINT|AURKA
34508	4.8856e-07	2.1375e-05	4	7	158	14306	centromere complex assembly	CENPE|CENPF|HJURP|CENPA
51303	8.5739e-07	3.5304e-05	5	17	158	14306	establishment of chromosome localization	CENPE|CENPF|CDCA5|BIRC5|DLGAP5
50000	8.5739e-07	3.5304e-05	5	17	158	14306	chromosome localization	CENPE|CENPF|CDCA5|BIRC5|DLGAP5
910	8.8334e-07	3.5334e-05	7	48	158	14306	cytokinesis	ANLN|ESPL1|RACGAP1|PRC1|NUSAP1|BIRC5|AURKB
6259	1.0701e-06	4.1613e-05	20	517	158	14306	DNA metabolic process	TOP2A|GINS1|SLBP|BLM|RRM2|UHRF1|DSCC1|HMGB2|HMGB3|MCM10|MND1|TYMS|RAD51AP1|CENPF|ORC6|CDC45|RAD51|DNA2|TRIP13|PTTG3P
51640	1.1114e-06	4.2051e-05	9	96	158	14306	organelle localization	CENPE|CENPF|ESPL1|CDCA5|NUSAP1|BIRC5|CENPA|DLGAP5|NDC80
45842	1.322e-06	4.8704e-05	3	3	158	14306	positive regulation of mitotic metaphase/anaphase transition	CENPE|ESPL1|DLGAP5
7093	1.5468e-06	5.5525e-05	7	52	158	14306	mitotic cell cycle checkpoint	CCNA2|CENPE|CENPF|CDK1|BUB1B|GTSE1|ZWINT
40001	1.7287e-06	6.0504e-05	4	9	158	14306	establishment of mitotic spindle localization	ESPL1|NUSAP1|CENPA|NDC80
51293	4.45e-06	0.00014833	4	11	158	14306	establishment of spindle localization	ESPL1|NUSAP1|CENPA|NDC80
51653	4.45e-06	0.00014833	4	11	158	14306	spindle localization	ESPL1|NUSAP1|CENPA|NDC80
51382	5.2449e-06	0.00017076	3	4	158	14306	kinetochore assembly	CENPE|CENPF|CENPA
70507	6.2319e-06	0.00019829	6	42	158	14306	regulation of microtubule cytoskeleton organization	PLK4|CENPE|TPX2|CCNF|SKA3|SKA1
7076	6.6176e-06	0.00020588	4	12	158	14306	mitotic chromosome condensation	CDCA5|NUSAP1|NCAPG|NCAPH
45787	1.1737e-05	0.00035721	7	70	158	14306	positive regulation of cell cycle	CENPE|ESPL1|CDK1|NUSAP1|BIRC5|CALR|DLGAP5
51383	1.3006e-05	0.00037581	3	5	158	14306	kinetochore organization	CENPE|CENPF|CENPA
34501	1.3006e-05	0.00037581	3	5	158	14306	protein localization to kinetochore	CDK1|BUB1B|AURKB
31577	1.3153e-05	0.00037581	4	14	158	14306	spindle checkpoint	CENPE|CENPF|CASC5|BIRC5
33043	1.5572e-05	0.00043602	12	242	158	14306	regulation of organelle organization	PLK4|PIF1|CENPE|TPX2|CENPF|ESPL1|CCNF|NUSAP1|NEK2|SKA3|SKA1|DLGAP5
32886	1.7552e-05	0.00048182	6	50	158	14306	regulation of microtubule-based process	PLK4|CENPE|TPX2|CCNF|SKA3|SKA1
51325	2.2366e-05	0.00060217	8	106	158	14306	interphase	SLBP|CENPF|BLM|CCNE1|CDCA5|BIRC5|GTSE1|CDKN3
7052	2.3506e-05	0.00062092	4	16	158	14306	mitotic spindle organization	PRC1|KIF23|KIF11|NDC80
48387	2.58e-05	0.00066889	3	6	158	14306	negative regulation of retinoic acid receptor signaling pathway	PRAME|CALR|EZH2
85	4.4784e-05	0.0011069	3	7	158	14306	G2 phase of mitotic cell cycle	CENPF|BLM|GTSE1
51319	4.4784e-05	0.0011069	3	7	158	14306	G2 phase	CENPF|BLM|GTSE1
51783	4.5859e-05	0.0011069	6	59	158	14306	regulation of nuclear division	CENPE|CENPF|ESPL1|NUSAP1|NEK2|DLGAP5
7088	4.5859e-05	0.0011069	6	59	158	14306	regulation of mitosis	CENPE|CENPF|ESPL1|NUSAP1|NEK2|DLGAP5
31572	6.0456e-05	0.0014345	4	20	158	14306	G2/M transition DNA damage checkpoint	CCNA2|BLM|PLK1|CDK1
31570	6.6686e-05	0.001556	6	63	158	14306	DNA integrity checkpoint	CCNA2|BLM|CDC45|PLK1|CDK1|GTSE1
48385	7.1073e-05	0.0016312	3	8	158	14306	regulation of retinoic acid receptor signaling pathway	PRAME|CALR|EZH2
30071	8.9719e-05	0.0020259	4	22	158	14306	regulation of mitotic metaphase/anaphase transition	CENPE|CENPF|ESPL1|DLGAP5
22	0.00012121	0.0026108	2	2	158	14306	mitotic spindle elongation	PRC1|KIF23
51231	0.00012121	0.0026108	2	2	158	14306	spindle elongation	PRC1|KIF23
7079	0.00012121	0.0026108	2	2	158	14306	mitotic chromosome movement towards spindle pole	CENPE|DLGAP5
6974	0.00012688	0.0026375	14	396	158	14306	response to DNA damage stimulus	TOP2A|BLM|UHRF1|PLK1|HMGB2|FBXO45|TYMS|RAD51AP1|CCNA2|RAD51|CDK1|DNA2|TRIP13|GTSE1
51785	0.00012811	0.0026375	4	24	158	14306	positive regulation of nuclear division	CENPE|ESPL1|NUSAP1|DLGAP5
45840	0.00012811	0.0026375	4	24	158	14306	positive regulation of mitosis	CENPE|ESPL1|NUSAP1|DLGAP5
51329	0.00013464	0.0027319	7	102	158	14306	interphase of mitotic cell cycle	CENPF|BLM|CCNE1|CDCA5|BIRC5|GTSE1|CDKN3
31576	0.0001512	0.003024	4	25	158	14306	G2/M transition checkpoint	CCNA2|BLM|PLK1|CDK1
6310	0.00016144	0.0031833	7	105	158	14306	DNA recombination	RAD51AP1|BLM|RAD51|HMGB2|HMGB3|MND1|TRIP13
33554	0.00016616	0.0032309	18	619	158	14306	cellular response to stress	TOP2A|BLM|UHRF1|TDPX2|EPAS1|PLK1|HMGB2|FBXO45|TYMS|RAD51AP1|CCNA2|CXCL10|RAD51|CDK1|DNA2|TRIP13|GTSE1|CHST3
19932	0.00024662	0.0047297	10	231	158	14306	second-messenger-mediated signaling	TOP2A|SPAG5|UBE2C|HMGB2|BUB1B|TYMS|NDC80|ZWINT|ADCY5|AURKA
7096	0.00027027	0.0050451	3	12	158	14306	regulation of exit from mitosis	ANLN|UBE2C|BIRC5
71173	0.00027027	0.0050451	3	12	158	14306	spindle assembly checkpoint	CENPE|CENPF|CASC5
51310	0.00034851	0.00642	3	13	158	14306	metaphase plate congression	CENPE|CENPF|CDCA5
51299	0.000361	0.0064794	2	3	158	14306	centrosome separation	NEK2|KIF11
51305	0.000361	0.0064794	2	3	158	14306	chromosome movement towards spindle pole	CENPE|DLGAP5
6261	0.00044085	0.0078125	5	58	158	14306	DNA-dependent DNA replication	SLBP|BLM|CDC45|RAD51|DNA2
77	0.00047742	0.0083549	5	59	158	14306	DNA damage checkpoint	CCNA2|BLM|PLK1|CDK1|GTSE1
65004	0.00053817	0.0093018	6	92	158	14306	protein-DNA complex assembly	CENPE|CENPF|HJURP|HMGB2|CENPA|ASF1B
51052	0.00059564	0.010169	7	130	158	14306	regulation of DNA metabolic process	PIF1|BLM|CDC45|RAD51|CDK1|DNA2|CALR
31100	0.00064066	0.010806	4	36	158	14306	organ regeneration	CCNA2|F7|CCNE1|CDK1
89	0.00071675	0.011805	2	4	158	14306	mitotic metaphase	CENPE|CDCA8
31536	0.00071675	0.011805	2	4	158	14306	positive regulation of exit from mitosis	UBE2C|BIRC5
51439	0.00091802	0.014772	5	68	158	14306	regulation of ubiquitin-protein ligase activity involved in mitotic cell cycle	CDC20|UBE2C|PLK1|CDK1|BUB1B
51327	0.00092854	0.014772	6	102	158	14306	M phase of meiotic cell cycle	RAD51|ESPL1|NEK2|MND1|TRIP13|MKI67
7126	0.00092854	0.014772	6	102	158	14306	meiosis	RAD51|ESPL1|NEK2|MND1|TRIP13|MKI67
51321	0.00097712	0.01537	6	103	158	14306	meiotic cell cycle	RAD51|ESPL1|NEK2|MND1|TRIP13|MKI67
8283	0.0010581	0.01646	13	434	158	14306	cell proliferation	TCF19|GINS1|UHRF1|TDPX2|PLK1|BUB1B|MKI67|TPX2|SDR16C5|CENPF|RACGAP1|LAMP3|DLGAP5
724	0.0011247	0.017115	3	19	158	14306	double-strand break repair via homologous recombination	RAD51AP1|BLM|RAD51
725	0.0011247	0.017115	3	19	158	14306	recombinational repair	RAD51AP1|BLM|RAD51
51313	0.0011859	0.017477	2	5	158	14306	attachment of spindle microtubules to chromosome	CASC5|NDC80
8608	0.0011859	0.017477	2	5	158	14306	attachment of spindle microtubules to kinetochore	CASC5|NDC80
7095	0.0011859	0.017477	2	5	158	14306	mitotic cell cycle G2/M transition DNA damage checkpoint	CCNA2|CDK1
6275	0.0013454	0.019621	5	74	158	14306	regulation of DNA replication	BLM|CDC45|CDK1|DNA2|CALR
7018	0.0013742	0.019834	6	110	158	14306	microtubule-based movement	CENPE|KIF18B|KIF4B|KIF23|KIF20A|KIF11
30522	0.0016071	0.022959	5	77	158	14306	intracellular receptor mediated signaling pathway	CALCOCO1|CCNE1|KLF9|CALR|SLA2
9987	0.0016313	0.023069	121	9370	158	14306	cellular process	TDPX2|DSCC1|CCNF|HJURP|CASC5|BUB1B|SLA2|MKI67|CXCL14|CDC20|RIMS4|SOX17|NUSAP1|OIP5|NEK2|TEKT5|GTSE1|SLC30A8|UBE2E3|ENTPD8|MELK|MTHFD2|CCNE1|GPRIN1|TXNIP|SRSF5|KIF20A|DNA2|ASF1B|SLBP|BLM|CDCA2|CDCA3|EPAS1|CDCA5|TROAP|NCAPG|CDCA8|FBXO45|SKA3|SKA1|NCAPH|RAD51AP1|CCNB2|NEURL|ORC6|RACGAP1|ZNF423|FAM83D|PLK4|CBX7|UBE2C|SEC16A|PLK1|PAICS|NDC80|ZWINT|CXCL10|TPX2|ANLN|CXCL11|KIF18B|DIAPH3|KIF4B|UBE2T|NFE2…
51323	0.001766	0.024723	2	6	158	14306	metaphase	CENPE|CDCA8
31099	0.0018012	0.024967	5	79	158	14306	regeneration	CCNA2|F7|CCNE1|CDK1|CHST3
23034	0.0019898	0.027311	24	1158	158	14306	intracellular signaling pathway	TOP2A|BLM|CALCOCO1|SPAG5|TMPRSS6|UBE2C|PLK1|HMGB2|BUB1B|SLA2|CORO2A|TYMS|NDC80|ZWINT|ADCY5|AURKA|CCNA2|RACGAP1|CCNE1|KLF9|CDK1|CALR|CNIH2|GTSE1
51438	0.0020119	0.027347	5	81	158	14306	regulation of ubiquitin-protein ligase activity	CDC20|UBE2C|PLK1|CDK1|BUB1B
7286	0.0020621	0.027759	4	49	158	14306	spermatid development	NEURL|HMGB2|CASC5|TRIP13
51340	0.002361	0.03148	5	84	158	14306	regulation of ligase activity	CDC20|UBE2C|PLK1|CDK1|BUB1B
51294	0.0024544	0.031817	2	7	158	14306	establishment of spindle orientation	CENPA|NDC80
132	0.0024544	0.031817	2	7	158	14306	establishment of mitotic spindle orientation	CENPA|NDC80
10824	0.0024544	0.031817	2	7	158	14306	regulation of centrosome duplication	PLK4|CCNF
70979	0.0025432	0.032393	3	25	158	14306	protein K11-linked ubiquitination	UBE2C|UBE2E3|UBE2T
51128	0.0025634	0.032393	14	538	158	14306	regulation of cellular component organization	PLK4|PIF1|CCNF|SKA3|SKA1|CDC20|CENPE|TPX2|CENPF|ESPL1|NUSAP1|NEK2|CALR|DLGAP5
48515	0.0025683	0.032393	4	52	158	14306	spermatid differentiation	NEURL|HMGB2|CASC5|TRIP13
34622	0.0026929	0.033662	10	316	158	14306	cellular macromolecular complex assembly	CENPE|ANLN|CENPF|UBE2C|HJURP|HMGB2|SRSF5|CALR|CENPA|ASF1B
70936	0.0028518	0.035332	3	26	158	14306	protein K48-linked ubiquitination	UBE2C|UBE2E3|UBE2T
51238	0.0032489	0.038876	2	8	158	14306	sequestering of metal ion	SLC30A8|CALR
33205	0.0032489	0.038876	2	8	158	14306	cell cycle cytokinesis	RACGAP1|NUSAP1
9263	0.0032489	0.038876	2	8	158	14306	deoxyribonucleotide biosynthetic process	RRM2|TYMS
46605	0.0032489	0.038876	2	8	158	14306	regulation of centrosome cycle	PLK4|CCNF
10638	0.0033443	0.039678	5	91	158	14306	positive regulation of organelle organization	PLK4|CENPE|ESPL1|NUSAP1|DLGAP5
42770	0.0036723	0.043204	5	93	158	14306	DNA damage response, signal transduction	CCNA2|BLM|PLK1|CDK1|GTSE1
6265	0.0041469	0.047981	2	9	158	14306	DNA topological change	TOP2A|HMGB2
6266	0.0041469	0.047981	2	9	158	14306	DNA ligation	TOP2A|HMGB2

## Sheet: Sheet3
Description	cell cycle phase	nuclear division	mitosis	M phase of mitotic cell cycle	organelle fission	cell cycle	M phase	mitotic cell cycle	cell cycle process	cell division	organelle organization	chromosome segregation	mitotic sister chromatid segregation	sister chromatid segregation	microtubule-based process	cellular component organization	regulation of cell cycle process	regulation of cell cycle	microtubule cytoskeleton organization	regulation of mitotic cell cycle	spindle organization	chromosome organization	cell cycle checkpoint	chromosome condensation	positive regulation of cell cycle process	DNA conformation change	DNA packaging	establishment of organelle localization	cytoskeleton organization	DNA replication	phosphoinositide-mediated signaling	centromere complex assembly	establishment of chromosome localization	chromosome localization	cytokinesis	DNA metabolic process	organelle localization	positive regulation of mitotic metaphase/anaphase transition	mitotic cell cycle checkpoint	establishment of mitotic spindle localization	establishment of spindle localization	spindle localization	kinetochore assembly	regulation of microtubule cytoskeleton organization	mitotic chromosome condensation	positive regulation of cell cycle	kinetochore organization	protein localization to kinetochore	spindle checkpoint
GO-ID	22403	280	7067	87	48285	7049	279	278	22402	51301	6996	7059	70	819	7017	16043	10564	51726	226	7346	7051	51276	75	30261	90068	71103	6323	51656	7010	6260	48015	34508	51303	50000	910	6259	51640	45842	7093	40001	51293	51653	51382	70507	7076	45787	51383	34501	31577
p-value	2.0595e-37	7.5423e-37	7.5423e-37	2.6134e-36	3.6989e-36	6.5386e-36	1.2229e-35	2.5987e-35	1.5331e-34	1.8451e-31	2.5786e-20	8.9945e-19	9.9417e-14	1.4014e-13	3.625e-13	1.8539e-12	2.3914e-12	3.0944e-12	5.1699e-12	8.4265e-11	1.1512e-10	6.2908e-10	2.1726e-09	9.6746e-09	1.9358e-08	4.3125e-08	7.2846e-08	8.0741e-08	1.1018e-07	1.4257e-07	3.5321e-07	4.8856e-07	8.5739e-07	8.5739e-07	8.8334e-07	1.0701e-06	1.1114e-06	1.322e-06	1.5468e-06	1.7287e-06	4.45e-06	4.45e-06	5.2449e-06	6.2319e-06	6.6176e-06	1.1737e-05	1.3006e-05	1.3006e-05	1.3153e-05
Adjusted p-value	2.8833e-34	3.5197e-34	3.5197e-34	9.1468e-34	1.0357e-33	1.5257e-33	2.4458e-33	4.5477e-33	2.3849e-32	2.5831e-29	3.2819e-18	1.0494e-16	1.0706e-11	1.4014e-11	3.3833e-11	1.6221e-10	1.9694e-10	2.4068e-10	3.8094e-10	5.8986e-09	7.6747e-09	4.0033e-08	1.3225e-07	5.6435e-07	1.0841e-06	2.3221e-06	3.7772e-06	4.0371e-06	5.319e-06	6.6533e-06	1.5951e-05	2.1375e-05	3.5304e-05	3.5304e-05	3.5334e-05	4.1613e-05	4.2051e-05	4.8704e-05	5.5525e-05	6.0504e-05	0.00014833	0.00014833	0.00017076	0.00019829	0.00020588	0.00035721	0.00037581	0.00037581	0.00037581
Number of proteins	50	40	40	40	40	61	45	46	53	40	58	18	11	11	21	66	16	26	16	16	10	25	12	7	8	12	11	9	20	13	9	4	5	5	7	20	9	3	7	4	4	4	3	6	4	7	3	3	4
Total number of proteins	158	158	158	158	158	158	158	158	158	158	158	158	158	158	158	158	158	158	158	158	158	158	158	158	158	158	158	158	158	158	158	158	158	158	158	158	158	158	158	158	158	158	158	158	158	158	158	158	158
Percentage of genes	31.6456	25.3165	25.3165	25.3165	25.3165	38.6076	28.481	29.1139	33.5443	25.3165	36.7089	11.3924	6.96203	6.96203	13.2911	41.7722	10.1266	16.4557	10.1266	10.1266	6.32911	15.8228	7.59494	4.43038	5.06329	7.59494	6.96203	5.6962	12.6582	8.22785	5.6962	2.53165	3.16456	3.16456	4.43038	12.6582	5.6962	1.89873	4.43038	2.53165	2.53165	2.53165	1.89873	3.79747	2.53165	4.43038	1.89873	1.89873	2.53165
Genes in test set	DSCC1|NCAPG2|CCNF|CASC5|BUB1B|KIF11|MKI67|CDC20|PBK|NUSAP1|OIP5|NEK2|GTSE1|DLGAP5|CEP55|KIF23|CIT|CCNA2|ESPL1|CCNE1|BIRC5|SLBP|BLM|CDCA2|CDCA3|CDCA5|NCAPG|CDCA8|SKA3|SKA1|NCAPH|AURKB|AURKA|CCNB2|FAM83D|SPAG5|UBE2C|PLK1|MND1|NDC80|ZWINT|CENPE|TPX2|ANLN|CENPF|RAD51|PRC1|CDK1|TRIP13|CDKN3	CDCA2|CDCA3|CDCA5|DSCC1|NCAPG2|CCNF|NCAPG|CDCA8|CASC5|BUB1B|KIF11|SKA3|SKA1|NCAPH|AURKB|AURKA|CDC20|CCNB2|PBK|NUSAP1|OIP5|NEK2|FAM83D|DLGAP5|CEP55|SPAG5|UBE2C|PLK1|KIF23|NDC80|ZWINT|CIT|CCNA2|CENPE|TPX2|ANLN|CENPF|ESPL1|CDK1|BIRC5	CDCA2|CDCA3|CDCA5|DSCC1|NCAPG2|CCNF|NCAPG|CDCA8|CASC5|BUB1B|KIF11|SKA3|SKA1|NCAPH|AURKB|AURKA|CDC20|CCNB2|PBK|NUSAP1|OIP5|NEK2|FAM83D|DLGAP5|CEP55|SPAG5|UBE2C|PLK1|KIF23|NDC80|ZWINT|CIT|CCNA2|CENPE|TPX2|ANLN|CENPF|ESPL1|CDK1|BIRC5	CDCA2|CDCA3|CDCA5|DSCC1|NCAPG2|CCNF|NCAPG|CDCA8|CASC5|BUB1B|KIF11|SKA3|SKA1|NCAPH|AURKB|AURKA|CDC20|CCNB2|PBK|NUSAP1|OIP5|NEK2|FAM83D|DLGAP5|CEP55|SPAG5|UBE2C|PLK1|KIF23|NDC80|ZWINT|CIT|CCNA2|CENPE|TPX2|ANLN|CENPF|ESPL1|CDK1|BIRC5	CDCA2|CDCA3|CDCA5|DSCC1|NCAPG2|CCNF|NCAPG|CDCA8|CASC5|BUB1B|KIF11|SKA3|SKA1|NCAPH|AURKB|AURKA|CDC20|CCNB2|PBK|NUSAP1|OIP5|NEK2|FAM83D|DLGAP5|CEP55|SPAG5|UBE2C|PLK1|KIF23|NDC80|ZWINT|CIT|CCNA2|CENPE|TPX2|ANLN|CENPF|ESPL1|CDK1|BIRC5	DSCC1|NCAPG2|CCNF|HJURP|CASC5|BUB1B|KIF11|FOXM1|MKI67|CDC20|PBK|NUSAP1|OIP5|NEK2|GTSE1|DLGAP5|CEP55|CKAP2|KIF23|CIT|CCNA2|ESPL1|CCNE1|TXNIP|BIRC5|SLBP|BLM|CDCA2|CDCA3|UHRF1|CDCA5|NCAPG|CDCA8|SKA3|CENPA|SKA1|NCAPH|AURKB|AURKA|CCNB2|CDC45|RACGAP1|E2F3|FAM83D|MAPK4|SPAG5|UBE2C|PLK1|MND1|NDC80|ZWINT|CENPE|TPX2|ANLN|CENPF|RAD51|PRC1|CDK1|CALR|TRIP13|CDKN3	CDCA2|CDCA3|CDCA5|DSCC1|NCAPG2|CCNF|NCAPG|CDCA8|CASC5|BUB1B|KIF11|SKA3|MKI67|SKA1|NCAPH|AURKB|AURKA|CDC20|CCNB2|PBK|NUSAP1|OIP5|NEK2|FAM83D|DLGAP5|CEP55|SPAG5|UBE2C|PLK1|MND1|KIF23|NDC80|ZWINT|CIT|CCNA2|CENPE|TPX2|ANLN|CENPF|RAD51|ESPL1|PRC1|CDK1|BIRC5|TRIP13	BLM|CDCA2|CDCA3|CDCA5|DSCC1|NCAPG2|CCNF|NCAPG|CDCA8|CASC5|BUB1B|KIF11|SKA3|CENPA|SKA1|NCAPH|AURKB|AURKA|CDC20|CCNB2|PBK|NUSAP1|OIP5|NEK2|FAM83D|GTSE1|DLGAP5|CEP55|SPAG5|UBE2C|PLK1|KIF23|NDC80|ZWINT|CIT|CCNA2|CENPE|TPX2|ANLN|CENPF|ESPL1|PRC1|CCNE1|CDK1|BIRC5|CDKN3	DSCC1|NCAPG2|CCNF|CASC5|BUB1B|KIF11|MKI67|CDC20|PBK|NUSAP1|OIP5|NEK2|GTSE1|DLGAP5|CEP55|KIF23|CIT|CCNA2|ESPL1|CCNE1|BIRC5|SLBP|BLM|CDCA2|CDCA3|CDCA5|NCAPG|CDCA8|SKA3|CENPA|SKA1|NCAPH|AURKB|AURKA|CCNB2|RACGAP1|FAM83D|SPAG5|UBE2C|PLK1|MND1|NDC80|ZWINT|CENPE|TPX2|ANLN|CENPF|RAD51|PRC1|CDK1|CALR|TRIP13|CDKN3	CDCA2|CDCA3|CDCA5|NCAPG2|CCNF|NCAPG|CDCA8|CASC5|BUB1B|KIF11|SKA3|SKA1|NCAPH|AURKB|AURKA|CDC20|CCNB2|RACGAP1|NUSAP1|OIP5|NEK2|FAM83D|CEP55|SPAG5|UBE2C|PLK1|KIF23|NDC80|ZWINT|CIT|CCNA2|CENPE|TPX2|ANLN|CENPF|ESPL1|PRC1|CCNE1|CDK1|BIRC5	TOP2A|DSCC1|NCAPG2|CCNF|HJURP|HMGB2|CASC5|BUB1B|KIF11|CDC20|PBK|NUSAP1|OIP5|NEK2|TEKT5|WHSC1|DLGAP5|CEP55|KIF23|CIT|CCNA2|ESPL1|BIRC5|DNA2|ASF1B|BLM|CDCA2|CDCA3|EPAS1|CDCA5|NCAPG|CDCA8|SKA3|CENPA|SKA1|NCAPH|AURKB|AURKA|CCNB2|NEURL|RACGAP1|FAM83D|CBX7|SPAG5|UBE2C|PLK1|NDC80|ZWINT|CENPE|TPX2|ANLN|CENPF|DIAPH3|PRC1|CDK1|CALR|PTTG3P|EZH2	TOP2A|CDCA5|DSCC1|HJURP|NCAPG|CASC5|SKA3|SKA1|NCAPH|NDC80|ZWINT|CENPE|CENPF|ESPL1|NUSAP1|BIRC5|NEK2|DLGAP5	CENPE|ESPL1|CDCA5|DSCC1|NUSAP1|NCAPG|NEK2|NCAPH|DLGAP5|NDC80|ZWINT	CENPE|ESPL1|CDCA5|DSCC1|NUSAP1|NCAPG|NEK2|NCAPH|DLGAP5|NDC80|ZWINT	SPAG5|UBE2C|CASC5|BUB1B|KIF23|KIF11|CENPA|NDC80|ZWINT|AURKA|CENPE|NEURL|KIF18B|ESPL1|PRC1|KIF4B|NUSAP1|NEK2|KIF20A|TEKT5|GTSE1	TOP2A|DSCC1|NCAPG2|CCNF|HJURP|HMGB2|CASC5|BUB1B|KIF11|CDC20|PBK|NUSAP1|OIP5|NEK2|TEKT5|WHSC1|DLGAP5|CEP55|KIF23|CIT|NME1|CCNA2|ESPL1|GPRIN1|BIRC5|SRSF5|DNA2|ASF1B|CHST3|BLM|CDCA2|CDCA3|EPAS1|TMPRSS6|CDCA5|NCAPG|CDCA8|SKA3|CENPA|SKA1|NCAPH|AURKB|AURKA|CCNB2|NEURL|RACGAP1|E2F3|FAM83D|CBX7|RRM2|SPAG5|UBE2C|PLK1|NDC80|ZWINT|CENPE|TPX2|ANLN|CENPF|RAD51|DIAPH3|PRC1|CDK1|CALR|PTTG3P|EZH2	PLK4|SLBP|UBE2C|CCNF|FOXM1|CENPE|TPX2|ANLN|CENPF|ESPL1|NUSAP1|BIRC5|NEK2|CALR|GTSE1|DLGAP5	SLBP|BLM|CCNF|CASC5|BUB1B|FOXM1|CDC45|NUSAP1|NEK2|GTSE1|DLGAP5|PLK4|UBE2C|PLK1|ZWINT|CCNA2|CENPE|TPX2|ANLN|CENPF|ESPL1|CDK1|BIRC5|SRSF5|CALR|CDKN3	SPAG5|UBE2C|CASC5|BUB1B|KIF23|KIF11|CENPA|NDC80|ZWINT|AURKA|NEURL|ESPL1|PRC1|NUSAP1|NEK2|TEKT5	UBE2C|PLK1|BUB1B|ZWINT|CCNA2|CENPE|TPX2|ANLN|CENPF|ESPL1|CDK1|NUSAP1|BIRC5|NEK2|GTSE1|DLGAP5	ESPL1|SPAG5|PRC1|UBE2C|BUB1B|KIF23|KIF11|NDC80|ZWINT|AURKA	TOP2A|BLM|CDCA5|DSCC1|NCAPG2|HJURP|HMGB2|NCAPG|CDCA8|CENPA|NCAPH|NUSAP1|NEK2|WHSC1|DLGAP5|CBX7|NDC80|ZWINT|CENPE|CENPF|ESPL1|CDK1|PTTG3P|ASF1B|EZH2	CCNA2|CENPE|CENPF|BLM|CDC45|PLK1|CDK1|CASC5|BIRC5|BUB1B|GTSE1|ZWINT	TOP2A|CDCA5|NCAPG2|CDK1|NUSAP1|NCAPG|NCAPH	PLK4|CENPE|ESPL1|UBE2C|NUSAP1|BIRC5|GTSE1|DLGAP5	TOP2A|RAD51|CDCA5|NCAPG2|HJURP|CDK1|NUSAP1|HMGB2|NCAPG|CENPA|NCAPH|ASF1B	TOP2A|CDCA5|NCAPG2|HJURP|CDK1|NUSAP1|HMGB2|NCAPG|CENPA|NCAPH|ASF1B	CENPE|CENPF|ESPL1|CDCA5|NUSAP1|BIRC5|CENPA|DLGAP5|NDC80	SPAG5|UBE2C|CASC5|BUB1B|KIF23|KIF11|CENPA|NDC80|ZWINT|AURKA|ANLN|NEURL|DIAPH3|ESPL1|RACGAP1|PRC1|NUSAP1|NEK2|CALR|TEKT5	TOP2A|GINS1|SLBP|BLM|RRM2|DSCC1|MCM10|TYMS|CENPF|ORC6|CDC45|RAD51|DNA2	TOP2A|SPAG5|UBE2C|HMGB2|BUB1B|TYMS|NDC80|ZWINT|AURKA	CENPE|CENPF|HJURP|CENPA	CENPE|CENPF|CDCA5|BIRC5|DLGAP5	CENPE|CENPF|CDCA5|BIRC5|DLGAP5	ANLN|ESPL1|RACGAP1|PRC1|NUSAP1|BIRC5|AURKB	TOP2A|GINS1|SLBP|BLM|RRM2|UHRF1|DSCC1|HMGB2|HMGB3|MCM10|MND1|TYMS|RAD51AP1|CENPF|ORC6|CDC45|RAD51|DNA2|TRIP13|PTTG3P	CENPE|CENPF|ESPL1|CDCA5|NUSAP1|BIRC5|CENPA|DLGAP5|NDC80	CENPE|ESPL1|DLGAP5	CCNA2|CENPE|CENPF|CDK1|BUB1B|GTSE1|ZWINT	ESPL1|NUSAP1|CENPA|NDC80	ESPL1|NUSAP1|CENPA|NDC80	ESPL1|NUSAP1|CENPA|NDC80	CENPE|CENPF|CENPA	PLK4|CENPE|TPX2|CCNF|SKA3|SKA1	CDCA5|NUSAP1|NCAPG|NCAPH	CENPE|ESPL1|CDK1|NUSAP1|BIRC5|CALR|DLGAP5	CENPE|CENPF|CENPA	CDK1|BUB1B|AURKB	CENPE|CENPF|CASC5|BIRC5
[truncated: 72 more columns]
