# Supplementary material for: Non-Coding RNAs Are Brokers in Breast Cancer Interactome Networks and Add Discrimination Power between Subtypes
Source: J Clin Med. 2022 Apr 9;11(8):2103. doi: 10.3390/jcm11082103 (PMC9029160; doi:10.3390/jcm11082103)
Supplement: Supplementary file 1 [file jcm-11-02103-s001.zip › SM File S5 GO processes Luminal BC.xlsx]

## Sheet: ALL GO PROCESSES
The selected cluster :
KRT16P4	KRT16P3	AC129778.2	KRT16P2	PARP1P1	SNRPEP2	CCNF	MRGPRF	CTD2373J19.1	RP111100L3.8	CTD2325A15.5	AQP1	LGALS3	SOX17	BX649597.4	RP111223D19.1	FAM90A18P	HIST3H2BB	RP11203I2.1	HIST3H2BA	SOX7	HIST1H2BPS1	WDHD1	MTHFD2P7	CTD2517M22.17	C10ORF54	MTHFD2P1	ENTPD8	SEPP1	WDR76	RP11449P15.1	SERPING1	SPARCL1	FAM90A17P	HIST2H3C	MYL9	ATF3	ASF1B	MEG3	RP11417L14.1	CES1P2	RP11342M3.5	CES1P1	CCT5P2	CCT5P1	RP1158A12.3	APCDD1	AC004066.2	RP11111F5.2	NEURL
ALB	AMOTL2	RP11402J6.3	PTTG3P	CNTNAP2	THRA	CTD2027G2.1	KRT18P23	RP11756G12.1	HMGB3	CXCL1	CXCL2	YBX3	CYR61	WISP1	SDR16C5	SIRPAP1	GOLGA8CP	RP1154K16.2	RP11123J14.2	GRM8	RP11664I21.5	BOC	C3ORF52	KRT18P18	KRT18P17	KRT18P15	WHSC1	RP5967N21.2	CTD2340F8.1	RP11292B8.1	SMKR1	KRT18P33	AC006465.4	EIF3LP1	RP4816N1.7	UBE2SP2	UBE2SP1	ARHGAP10	CDC20P1	RP11397A15.4	ESPL1	MIR242	H3F3AP6	FDPSP1	AC073465.1	AC006024.4	PPAP2A	UBE2CP4	DNAJC9
No annotations were retrieved for the following entities:
KRT16P4	KRT16P3	AC129778.2	KRT16P2	PARP1P1	CTD2373J19.1	RP111100L3.8	CTD2325A15.5	BX649597.4	RP111223D19.1	FAM90A18P	RP11203I2.1	HIST3H2BA	HIST1H2BPS1	MTHFD2P7	CTD2517M22.17	MTHFD2P1	WDR76	RP11449P15.1	FAM90A17P	MEG3	RP11417L14.1	CES1P2	RP11342M3.5	CES1P1	CCT5P2	CCT5P1	RP1158A12.3	AC004066.2	RP11111F5.2	EZH2P1	RP11632K20.7	AC004899.3	GAPDHP1	RP11932O9.9	RPL34P1	RP11932O9.7	RP11386M24.4	RPL34P6	AL162415.2	SEPT10P1	RP51100H13.3	RP11815J4.6	HSAMIR6080	RP11782C8.2	RP11229P13.23	SUCO	FANCD2P2	RP3359N14.1	BPIFB1
GO-ID	p-value	corr p-value	number of genes in test set	total nmber of genes	Description	Genes in test set
6334	4.4477e-11	5.3114e-08	11	139	nucleosome assembly	HIST1H2BN|HIST1H2BO|HIST1H2AI|HIST1H2BJ|HIST1H4H|HIST1H2AD|HIST3H2BB|HIST2H3C|ASF1B|HIST2H2BD|HIST1H2BC
31497	7.5147e-11	5.3114e-08	11	139	chromatin assembly	HIST1H2BN|HIST1H2BO|HIST1H2AI|HIST1H2BJ|HIST1H4H|HIST1H2AD|HIST3H2BB|HIST2H3C|ASF1B|HIST2H2BD|HIST1H2BC
786	7.6094e-11	5.3114e-08	10	139	nucleosome	HIST1H2BN|HIST1H2BO|HIST1H2AI|HIST1H2BJ|HIST1H4H|HIST1H2AD|HIST3H2BB|HIST2H3C|HIST2H2BD|HIST1H2BC
65004	1.3953e-10	6.5839e-08	11	139	protein-DNA complex assembly	HIST1H2BN|HIST1H2BO|HIST1H2AI|HIST1H2BJ|HIST1H4H|HIST1H2AD|HIST3H2BB|HIST2H3C|ASF1B|HIST2H2BD|HIST1H2BC
34728	1.5721e-10	6.5839e-08	11	139	nucleosome organization	HIST1H2BN|HIST1H2BO|HIST1H2AI|HIST1H2BJ|HIST1H4H|HIST1H2AD|HIST3H2BB|HIST2H3C|ASF1B|HIST2H2BD|HIST1H2BC
6333	3.2097e-10	1.1202e-07	12	139	chromatin assembly or disassembly	HIST1H2BN|CBX7|HIST1H2BO|HIST1H2AI|HIST1H2BJ|HIST1H4H|HIST1H2AD|HIST3H2BB|HIST2H3C|ASF1B|HIST2H2BD|HIST1H2BC
6323	2.0908e-09	6.2545e-07	11	139	DNA packaging	HIST1H2BN|HIST1H2BO|HIST1H2AI|HIST1H2BJ|HIST1H4H|HIST1H2AD|HIST3H2BB|HIST2H3C|ASF1B|HIST2H2BD|HIST1H2BC
5578	2.9678e-09	7.7683e-07	16	139	proteinaceous extracellular matrix	POSTN|COL11A1|FN1|BGN|LTBP2|CTGF|COL1A1|LGALS3|COL3A1|COL1A2|COL5A1|MFAP2|SPARCL1|COL10A1|MATN3|CTHRC1
32993	4.3259e-09	1.0065e-06	10	139	protein-DNA complex	HIST1H2BN|HIST1H2BO|HIST1H2AI|HIST1H2BJ|HIST1H4H|HIST1H2AD|HIST3H2BB|HIST2H3C|HIST2H2BD|HIST1H2BC
785	6.6034e-09	1.2608e-06	13	139	chromatin	HIST1H2BN|CBX7|HIST1H2BO|HIST1H2AI|HIST1H2BJ|HIST2H2BD|HIST1H4H|HIST1H2AD|HIST3H2BB|OIP5|HIST2H3C|ASF1B|HIST1H2BC
5583	6.6231e-09	1.2608e-06	5	139	fibrillar collagen	COL1A1|COL3A1|COL1A2|COL5A1|COL11A1
30198	7.7988e-09	1.3609e-06	10	139	extracellular matrix organization	COL1A1|LGALS3|COL3A1|POSTN|COL1A2|COL5A1|TMPRSS6|COL11A1|CYR61|CTGF
31012	1.0085e-08	1.6245e-06	16	139	extracellular matrix	POSTN|COL11A1|FN1|BGN|LTBP2|CTGF|COL1A1|LGALS3|COL3A1|COL1A2|COL5A1|MFAP2|SPARCL1|COL10A1|MATN3|CTHRC1
44427	1.0972e-08	1.6411e-06	17	139	chromosomal part	HIST1H2BN|CBX7|HIST1H2BO|HIST1H2AI|HIST1H2BJ|SPAG5|MLF1IP|ZWINT|HIST2H2BD|HIST1H4H|HIST1H2AD|HIST3H2BB|OIP5|CENPP|HIST2H3C|ASF1B|HIST1H2BC
71103	1.1878e-08	1.6581e-06	11	139	DNA conformation change	HIST1H2BN|HIST1H2BO|HIST1H2AI|HIST1H2BJ|HIST1H4H|HIST1H2AD|HIST3H2BB|HIST2H3C|ASF1B|HIST2H2BD|HIST1H2BC
5694	2.2164e-08	2.9007e-06	18	139	chromosome	HIST1H2BN|CBX7|HIST1H2BO|HIST1H2AI|HIST1H2BJ|SPAG5|MLF1IP|HMGB3|ZWINT|HIST2H2BD|HIST1H4H|HIST1H2AD|HIST3H2BB|OIP5|CENPP|HIST2H3C|ASF1B|HIST1H2BC
16043	5.8842e-08	7.2479e-06	45	139	cellular component organization	HIST1H2BN|CNTNAP2|HIST1H2BO|HIST1H2BJ|TMPRSS6|COL11A1|CCNF|LCAT|CXCL1|CYR61|AQP1|CTGF|LGALS3|NEURL|RACGAP1|PBK|HIST1H2AD|HIST3H2BB|OIP5|TEKT5|WHSC1|CBX7|POSTN|HIST1H2AI|SPAG5|FN1|CDC6|ZWINT|HIST2H2BD|COL1A1|ARHGAP10|P2RX6|COL3A1|COL1A2|COL5A1|ESPL1|HIST1H4H|GAS1|SRSF5|HIST2H3C|EZH1|PTTG3P|ASF1B|CHST3|HIST1H2BC
5201	2.2614e-07	2.5309e-05	8	139	extracellular matrix structural constituent	COL1A1|COL3A1|COL1A2|COL5A1|COL11A1|FN1|BGN|MATN3
5581	2.2964e-07	2.5309e-05	6	139	collagen	COL1A1|COL3A1|COL1A2|COL5A1|COL11A1|COL10A1
43062	5.1568e-07	5.3991e-05	10	139	extracellular structure organization	COL1A1|LGALS3|COL3A1|POSTN|COL1A2|COL5A1|TMPRSS6|COL11A1|CYR61|CTGF
44421	6.3182e-07	6.3001e-05	24	139	extracellular region part	POSTN|COL11A1|FN1|BGN|LCAT|LTBP2|CXCL1|INHBA|CXCL2|CTGF|COL1A1|LGALS3|F7|COL3A1|COL1A2|COL5A1|ALB|MFAP2|SAA1|SPARCL1|COL10A1|SAA2|MATN3|CTHRC1
51276	7.2536e-07	6.9041e-05	17	139	chromosome organization	HIST1H2BN|CBX7|HIST1H2BO|HIST1H2AI|HIST1H2BJ|ZWINT|HIST2H2BD|ESPL1|HIST1H4H|HIST1H2AD|HIST3H2BB|WHSC1|HIST2H3C|EZH1|PTTG3P|ASF1B|HIST1H2BC
48407	1.1298e-06	0.00010286	4	139	platelet-derived growth factor binding	COL1A1|COL3A1|COL1A2|COL5A1
19838	1.6751e-06	0.00014615	8	139	growth factor binding	COL1A1|COL3A1|COL1A2|COL5A1|LTBP2|CYR61|WISP1|CTGF
30199	1.9066e-06	0.0001597	5	139	collagen fibril organization	COL1A1|COL3A1|COL1A2|COL5A1|COL11A1
1501	2.083e-06	0.00016776	13	139	skeletal system development	POSTN|THRA|TDPX2|LTBP2|CTGF|COL1A1|LGALS3|CLEC3A|COL3A1|COL1A2|COL10A1|GAS1|MATN3
6996	2.4833e-06	0.00019259	28	139	organelle organization	HIST1H2BN|HIST1H2BO|HIST1H2BJ|CCNF|CXCL1|AQP1|NEURL|RACGAP1|PBK|HIST1H2AD|HIST3H2BB|OIP5|TEKT5|WHSC1|CBX7|HIST1H2AI|SPAG5|CDC6|ZWINT|HIST2H2BD|ARHGAP10|ESPL1|HIST1H4H|HIST2H3C|EZH1|PTTG3P|ASF1B|HIST1H2BC
5576	4.2721e-06	0.00031349	35	139	extracellular region	C1R|COL11A1|LCAT|LTBP2|CXCL1|CXCL2|CST5|CYR61|WISP1|CTGF|LGALS3|CLEC3A|COL10A1|AGR3|CTHRC1|POSTN|FN1|BGN|INHBA|SEPP1|PDGFRL|COL1A1|F7|COL3A1|COL1A2|COL5A1|ALB|MFAP2|SAA1|SERPING1|SPARCL1|C16ORF89|SAA2|MATN3|UMODL1
6325	4.3415e-06	0.00031349	14	139	chromatin organization	HIST1H2BN|CBX7|HIST1H2BO|HIST1H2AI|HIST1H2BJ|HIST2H2BD|HIST1H4H|HIST1H2AD|HIST3H2BB|WHSC1|HIST2H3C|EZH1|ASF1B|HIST1H2BC
32964	4.618e-06	0.00032234	3	139	collagen biosynthetic process	COL1A1|COL3A1|COL5A1
48731	5.5719e-06	0.00037637	39	139	system development	CNTNAP2|THRA|TDPX2|TMPRSS6|TGFB1I1|CCNF|IRS2|LTBP2|FBXO45|CXCL1|APCDD1|CYR61|AQP1|CTGF|LGALS3|CLEC3A|NEURL|SOX17|RACGAP1|COL10A1|SOX7|EGR1|POSTN|NR2F1|FN1|BGN|INHBA|GEM|RGMA|COL1A1|F7|COL3A1|COL1A2|COL5A1|ID4|GAS1|MATN3|PVALB|CHST3
34622	7.1448e-06	0.00046754	12	139	cellular macromolecular complex assembly	HIST1H2BN|HIST1H2BO|HIST1H2AI|HIST1H2BJ|HIST1H4H|HIST1H2AD|HIST3H2BB|SRSF5|HIST2H3C|ASF1B|HIST2H2BD|HIST1H2BC
48856	8.3973e-06	0.00053285	41	139	anatomical structure development	CNTNAP2|THRA|TDPX2|TMPRSS6|TGFB1I1|CCNF|IRS2|LTBP2|FBXO45|CXCL1|APCDD1|CYR61|AQP1|CTGF|LGALS3|CLEC3A|NEURL|SOX17|RACGAP1|COL10A1|WHSC1|SOX7|EGR1|POSTN|NR2F1|FN1|BGN|INHBA|GEM|RGMA|COL1A1|F7|COL3A1|COL1A2|COL5A1|ID4|GAS1|EZH1|MATN3|PVALB|CHST3
32501	1.4353e-05	0.000884	57	139	multicellular organismal process	CNTNAP2|THRA|TDPX2|TGFB1I1|CCNF|HMGB3|IRS2|CXCL1|CYR61|AQP1|CTGF|LGALS3|SDR16C5|SOX17|GRM8|COL10A1|SOX7|POSTN|BGN|HIC1|GEM|RGMA|F7|TNNT1|PPAP2A|SERPING1|GAS1|MYL9|MATN3|PVALB|ASF1B|CHST3|AQP7P3|TMPRSS6|COL11A1|LTBP2|FBXO45|APCDD1|ADCY5|CLEC3A|NEURL|RACGAP1|CORIN|RAI2|EGR1|NR2F1|FN1|INHBA|COL1A1|P2RX6|COL3A1|COL1A2|COL5A1|NOVA1|ID4|SAA1|SAA2
34621	2.3465e-05	0.0013898	12	139	cellular macromolecular complex subunit organization	HIST1H2BN|HIST1H2BO|HIST1H2AI|HIST1H2BJ|HIST1H4H|HIST1H2AD|HIST3H2BB|SRSF5|HIST2H3C|ASF1B|HIST2H2BD|HIST1H2BC
7275	2.3894e-05	0.0013898	43	139	multicellular organismal development	CNTNAP2|THRA|TDPX2|TMPRSS6|TGFB1I1|CCNF|HMGB3|IRS2|LTBP2|FBXO45|CXCL1|APCDD1|CYR61|AQP1|CTGF|LGALS3|CLEC3A|NEURL|SOX17|RACGAP1|COL10A1|SOX7|RAI2|EGR1|POSTN|NR2F1|FN1|BGN|INHBA|HIC1|GEM|RGMA|COL1A1|F7|COL3A1|COL1A2|COL5A1|ID4|GAS1|MATN3|PVALB|ASF1B|CHST3
44420	2.642e-05	0.0014952	7	139	extracellular matrix part	COL1A1|COL3A1|COL1A2|COL5A1|COL11A1|MFAP2|COL10A1
48519	2.7724e-05	0.0015278	33	139	negative regulation of biological process	PPP1R15A|SLC27A1|THRA|TMPRSS6|TGFB1I1|CCNF|IRS2|CXCL1|APCDD1|AQP1|SOX17|GRM8|SOX7|EGR1|NR2F1|CDC6|INHBA|GEM|COL1A1|F7|COL3A1|ESPL1|TNNT1|ALB|PPAP2A|ID4|SAA1|SERPING1|HIST1H4H|GAS1|SAA2|EZH1|CDKN3
32502	3.8612e-05	0.0020732	45	139	developmental process	CNTNAP2|THRA|TDPX2|TMPRSS6|TGFB1I1|CCNF|HMGB3|IRS2|LTBP2|FBXO45|CXCL1|APCDD1|CYR61|AQP1|CTGF|LGALS3|CLEC3A|NEURL|SOX17|RACGAP1|COL10A1|WHSC1|SOX7|RAI2|EGR1|POSTN|NR2F1|FN1|BGN|INHBA|HIC1|GEM|RGMA|COL1A1|F7|COL3A1|COL1A2|COL5A1|ID4|GAS1|EZH1|MATN3|PVALB|ASF1B|CHST3
1568	4.4921e-05	0.0023516	10	139	blood vessel development	COL1A1|COL3A1|COL1A2|SOX17|COL5A1|TMPRSS6|FN1|BGN|CYR61|CTGF
1944	5.7665e-05	0.0028218	10	139	vasculature development	COL1A1|COL3A1|COL1A2|SOX17|COL5A1|TMPRSS6|FN1|BGN|CYR61|CTGF
5584	6.064e-05	0.0028218	2	139	collagen type I	COL1A1|COL1A2
14721	6.064e-05	0.0028218	2	139	twitch skeletal muscle contraction	TNNT1|PVALB
31444	6.064e-05	0.0028218	2	139	slow-twitch skeletal muscle fiber contraction	TNNT1|PVALB
3010	6.064e-05	0.0028218	2	139	voluntary skeletal muscle contraction	TNNT1|PVALB
6950	9.3648e-05	0.004263	29	139	response to stress	PPP1R15A|SLC27A1|THRA|HIST1H2BJ|TDPX2|UHRF1|C1R|FBXO45|CXCL1|CXCL2|AQP1|CTGF|RAD51AP1|FN1|INHBA|SEPP1|COL1A1|MSRA|F7|DARC|COL3A1|COL5A1|ALB|SAA1|SERPING1|SAA2|PVALB|CHST3|HIST1H2BC
48513	0.0001119	0.0049856	29	139	organ development	CNTNAP2|THRA|TMPRSS6|TGFB1I1|CCNF|IRS2|APCDD1|CYR61|AQP1|CTGF|NEURL|SOX17|SOX7|EGR1|POSTN|NR2F1|FN1|BGN|INHBA|GEM|RGMA|COL1A1|F7|COL3A1|COL1A2|COL5A1|ID4|GAS1|PVALB
43588	0.00013809	0.006024	4	139	skin development	COL1A1|COL3A1|COL1A2|COL5A1
40011	0.00018091	0.0077311	12	139	locomotion	NEURL|COL5A1|PPAP2A|NR2F1|FN1|SAA1|SAA2|CXCL1|CXCL2|CYR61|CTGF|CTHRC1
9653	0.00019005	0.0079595	22	139	anatomical structure morphogenesis	THRA|TMPRSS6|TGFB1I1|FN1|BGN|INHBA|GEM|CYR61|AQP1|RGMA|CTGF|COL1A1|F7|NEURL|COL1A2|SOX17|COL5A1|GAS1|WHSC1|SOX7|EZH1|CHST3
15793	0.00036012	0.014786	2	139	glycerol transport	AQP1|AQP7P3
9605	0.00039516	0.015913	13	139	response to external stimulus	THRA|COL11A1|CXCL1|CXCL2|CYR61|AQP1|COL1A1|F7|SDR16C5|NEURL|ALB|SAA1|SAA2
34101	0.0005762	0.022734	4	139	erythrocyte homeostasis	THRA|TDPX2|INHBA|PVALB
43589	0.00059711	0.022734	2	139	skin morphogenesis	COL1A1|COL1A2
15168	0.00059711	0.022734	2	139	glycerol transmembrane transporter activity	AQP1|AQP7P3
22402	0.00064918	0.024	13	139	cell cycle process	PPP1R15A|SPAG5|CCNF|CDC6|INHBA|ZWINT|RACGAP1|ESPL1|ID4|PBK|GAS1|OIP5|CDKN3
8544	0.0006533	0.024	7	139	epidermis development	COL1A1|COL3A1|COL1A2|COL5A1|INHBA|APCDD1|CTGF
9725	0.00069864	0.024844	11	139	response to hormone stimulus	COL1A1|EGR1|F7|SLC27A1|THRA|LCAT|IRS2|PVALB|AQP1|ADCY5|CTGF
2526	0.00070001	0.024844	5	139	acute inflammatory response	C1R|FN1|SAA1|SERPING1|SAA2
51726	0.0007663	0.026744	11	139	regulation of cell cycle	PPP1R15A|ESPL1|CCNF|GAS1|CDC6|SRSF5|INHBA|ZWINT|GEM|CDKN3|CTGF
278	0.0008158	0.027427	10	139	mitotic cell cycle	ESPL1|SPAG5|CCNF|ID4|PBK|OIP5|CDC6|INHBA|ZWINT|CDKN3
51674	0.00083791	0.027427	9	139	localization of cell	NEURL|COL5A1|PPAP2A|NR2F1|FN1|SAA1|SAA2|CTGF|CTHRC1
48870	0.00083791	0.027427	9	139	cell motility	NEURL|COL5A1|PPAP2A|NR2F1|FN1|SAA1|SAA2|CTGF|CTHRC1
5520	0.00083827	0.027427	3	139	insulin-like growth factor binding	CYR61|WISP1|CTGF
1706	0.00089108	0.028706	2	139	endoderm formation	SOX17|SOX7
34364	0.00094715	0.030051	3	139	high-density lipoprotein particle	SAA1|SAA2|LCAT
48523	0.00097124	0.030355	27	139	negative regulation of cellular process	PPP1R15A|SLC27A1|THRA|TGFB1I1|CCNF|IRS2|CXCL1|APCDD1|AQP1|SOX17|GRM8|SOX7|EGR1|NR2F1|CDC6|INHBA|GEM|COL1A1|F7|ESPL1|ALB|PPAP2A|ID4|HIST1H4H|GAS1|EZH1|CDKN3
50878	0.0010493	0.031847	6	139	regulation of body fluid levels	F7|COL3A1|SAA1|SERPING1|SAA2|AQP1
7398	0.0010598	0.031847	7	139	ectoderm development	COL1A1|COL3A1|COL1A2|COL5A1|INHBA|APCDD1|CTGF
18149	0.0010646	0.031847	3	139	peptide cross-linking	COL3A1|FN1|BGN
5539	0.0010867	0.032051	6	139	glycosaminoglycan binding	POSTN|COL5A1|FN1|BGN|CYR61|CTGF
9611	0.0011326	0.032939	12	139	response to wounding	F7|COL3A1|COL5A1|C1R|FN1|SAA1|SERPING1|SAA2|CXCL1|CXCL2|CHST3|CTGF
70887	0.0012019	0.034196	10	139	cellular response to chemical stimulus	COL1A1|PPP1R15A|EGR1|THRA|TDPX2|SAA1|SAA2|IRS2|AQP1|ADCY5
43206	0.0012411	0.034196	2	139	fibril organization	COL3A1|COL5A1
48247	0.0012411	0.034196	2	139	lymphocyte chemotaxis	SAA1|SAA2
15791	0.0012411	0.034196	2	139	polyol transport	AQP1|AQP7P3
50817	0.0013427	0.036045	5	139	coagulation	F7|COL3A1|SAA1|SERPING1|SAA2
7596	0.0013427	0.036045	5	139	blood coagulation	F7|COL3A1|SAA1|SERPING1|SAA2
9887	0.0014346	0.038027	13	139	organ morphogenesis	THRA|TGFB1I1|INHBA|GEM|AQP1|RGMA|CTGF|COL1A1|F7|COL1A2|SOX17|COL5A1|GAS1
42476	0.0015786	0.040342	4	139	odontogenesis	COL1A1|COL1A2|INHBA|AQP1
43933	0.0016147	0.040342	14	139	macromolecular complex subunit organization	HIST1H2BN|HIST1H2BO|HIST1H2AI|HIST1H2BJ|LCAT|HIST2H2BD|P2RX6|HIST1H4H|HIST1H2AD|HIST3H2BB|SRSF5|HIST2H3C|ASF1B|HIST1H2BC
32963	0.0016249	0.040342	3	139	collagen metabolic process	COL1A1|COL3A1|COL5A1
50840	0.0016249	0.040342	3	139	extracellular matrix binding	COL11A1|BGN|CYR61
15166	0.0016464	0.040342	2	139	polyol transmembrane transporter activity	AQP1|AQP7P3
15665	0.0016464	0.040342	2	139	alcohol transmembrane transporter activity	AQP1|AQP7P3
42542	0.0016721	0.040342	4	139	response to hydrogen peroxide	COL1A1|TDPX2|PVALB|AQP1
16477	0.0017005	0.040342	8	139	cell migration	COL5A1|PPAP2A|NR2F1|FN1|SAA1|SAA2|CTGF|CTHRC1
9719	0.0017122	0.040342	11	139	response to endogenous stimulus	COL1A1|EGR1|F7|SLC27A1|THRA|LCAT|IRS2|PVALB|AQP1|ADCY5|CTGF
7599	0.0017216	0.040342	5	139	hemostasis	F7|COL3A1|SAA1|SERPING1|SAA2
30247	0.0017806	0.040342	6	139	polysaccharide binding	POSTN|COL5A1|FN1|BGN|CYR61|CTGF
1871	0.0017806	0.040342	6	139	pattern binding	POSTN|COL5A1|FN1|BGN|CYR61|CTGF
30168	0.0017888	0.040342	3	139	platelet activation	COL3A1|SAA1|SAA2
8201	0.0017917	0.040342	5	139	heparin binding	POSTN|COL5A1|FN1|CYR61|CTGF
5515	0.0018118	0.040361	81	139	protein binding	CNTNAP2|SLC27A1|THRA|TDPX2|MLF1IP|TGFB1I1|CCNF|IRS2|CXCL1|CXCL2|CYR61|WISP1|AQP1|CTGF|RIMS2|LGALS3|JPH2|SOX17|BOC|PBK|OIP5|WHSC1|HIST1H2AI|UBE2E3|BGN|HIC1|GEM|F7|ARHGAP10|ESPL1|TNNT1|SERPING1|GAS1|DNAJC9|SRSF5|HIST2H3C|ATF3|MATN3|ASF1B|GPR124|HIST1H2BC|PPP1R15A|LRRC15|HIST1H2BJ|UHRF1|COL11A1|LCAT|LTBP2|FBXO45|APCDD1|CST5|RAD51AP1|NEURL|RACGAP1|LRIG3|KCNJ3|EGR1|CBX7|NR2F1|FN1|CDC6|INHBA|CORO2A|PAI…
44259	0.0021466	0.047316	3	139	multicellular organismal macromolecule metabolic process	COL1A1|COL3A1|COL5A1
5615	0.0021826	0.047386	14	139	extracellular space	FN1|LCAT|LTBP2|CXCL1|INHBA|CXCL2|CTGF|COL1A1|F7|COL3A1|COL1A2|ALB|SAA1|SAA2
50896	0.0021951	0.047386	43	139	response to stimulus	PPP1R15A|CNTNAP2|SLC27A1|THRA|HIST1H2BJ|TDPX2|UHRF1|C1R|COL11A1|LCAT|IRS2|FBXO45|CXCL1|CXCL2|CYR61|AQP1|ADCY5|CTGF|RAD51AP1|SDR16C5|NEURL|GRM8|KCNJ3|EGR1|FN1|INHBA|SEPP1|GEM|COL1A1|MSRA|F7|DARC|COL3A1|COL5A1|NOVA1|ALB|SAA1|SERPING1|SAA2|PVALB|CHST3|HIST1H2BC|AQP7P3
22403	0.00223	0.047406	10	139	cell cycle phase	ESPL1|SPAG5|CCNF|ID4|PBK|OIP5|CDC6|INHBA|ZWINT|CDKN3
42221	0.0022413	0.047406	22	139	response to chemical stimulus	PPP1R15A|EGR1|SLC27A1|THRA|TDPX2|LCAT|IRS2|CXCL1|SEPP1|CXCL2|CYR61|AQP1|ADCY5|CTGF|COL1A1|MSRA|F7|COL3A1|SAA1|SAA2|PVALB|AQP7P3
280	0.0023361	0.048433	7	139	nuclear division	ESPL1|SPAG5|CCNF|PBK|OIP5|CDC6|ZWINT
7067	0.0023361	0.048433	7	139	mitosis	ESPL1|SPAG5|CCNF|PBK|OIP5|CDC6|ZWINT
[truncated: 203 more columns]

## Sheet: Cell cycle processes
Name	Gene_type	Avg shortest path length	Betweenness centrality	Closeness centrality	Clustering coefficient	Degree	Eccentricity	Neighborhood connectivity	Radiality	biotype	Normalized loc eff	Normalized brokerage	Fold change	P value	chromosome	Ensemble ID	gene status
CTD2256P15.4	antisense	3.21727	0.00039564	0.310823	0	2	7	38.5	0.753637	non_coding	0.04377	0.95623	2.25793	4.86e-27	chr5	ENSG00000271980.1	NOVEL
RP11932O9.7	antisense	2.90251	0.00120798	0.34453	0	4	6	39	0.78861	non_coding	0.05161	0.94839	-3.56771	8.06e-28	chr15	ENSG00000247728.2	NOVEL
MIR497HG	antisense	3.22284	0	0.310285	0	1	7	75	0.753018	non_coding	0.04049	0	-3.17114	9.91e-38	chr17	ENSG00000267532.2	KNOWN
CTD2517M22.17	antisense	3.22284	0	0.310285	0	1	7	75	0.753018	non_coding	0.04617	0	3.04196	7.69e-25	chr8	ENSG00000265393.1	NOVEL
RP11229P13.23	antisense	3.14206	0	0.318262	1	2	7	68	0.761993	non_coding	0.0441	0.9559	5.9794	5.07e-32	chr9	ENSG00000231864.2	NOVEL
RP11498C9.13	antisense	2.86908	0.00304029	0.348544	0.133333	6	7	43.6667	0.792324	non_coding	0.04069	0.95931	4.70763	8.57e-42	chr17	ENSG00000263585.1	NOVEL
ADAMTS9AS2	antisense	3.07521	0.0001238	0.325181	0.333333	3	7	50.3333	0.769421	non_coding	0.05304	0.94696	-17.6305	0	chr3	ENSG00000241684.1	NOVEL
RP4678D15.1	antisense	2.43454	0.0171313	0.410755	0.168831	22	6	40.1818	0.840607	non_coding	0.06255	0.93745	-11.7942	0	chr20	ENSG00000271774.1	NOVEL
AF001548.6	antisense	2.86072	0.0087732	0.349562	0.0952381	7	6	29.4286	0.793253	non_coding	0.05526	0.94474	-18.1891	0	chr16	ENSG00000263065.1	NOVEL
RP11932O9.9	lincRNA	3.22284	0	0.310285	0	1	7	75	0.753018	non_coding	0.04399	0	-2.80889	8.42e-24	chr15	ENSG00000269930.1	NOVEL
AC026150.8	lincRNA	2.88579	0.00014445	0.346525	0.333333	3	6	64.6667	0.790467	non_coding	0.04164	0.95836	-2.85799	4.07e-34	chr15	ENSG00000260693.1	NOVEL
RP11426C22.4	lincRNA	3.48189	2.819e-05	0.2872	0	2	6	25.5	0.724234	non_coding	0.04222	0.95778	4.30198	7.35e-30	chr16	ENSG00000259807.1	NOVEL
RP111100L3.8	lincRNA	4.3454	0	0.230128	1	4	8	5	0.628288	non_coding	0.05367	0.94633	-4.61075	6.95e-15	chr12	ENSG00000259884.1	NOVEL
MIR242	lincRNA	4.35376	0	0.229686	1	2	8	5.5	0.62736	non_coding	0.04104	0.95896	-6.16884	1.08e-14	chr19	ENSG00000267519.2	NOVEL
LINC00478	lincRNA	2.48468	0.0268394	0.402466	0.114286	15	6	35.8667	0.835036	non_coding	0.04123	0.95877	-9.06307	4.67e-32	chr21	ENSG00000215386.6	KNOWN
hsamir6080	processed_transcript	2.84958	0.00055699	0.350929	0.2	6	7	52.5	0.794491	non_coding	0.04535	0.95465	2.19619	4.93e-30	chr17	ENSG00000215769.4	NOVEL
UHRF1	processed_transcript	2.83287	0.00087698	0.352999	0.727273	11	6	54	0.796348	non_coding	0.04038	0.95962	5.57897	0	chr19	ENSG00000034063.9	KNOWN

## Sheet: Chromatin related ncRNA
Name	Gene_type	Avg shortest path length	Betweenness centrality	Closeness centrality	Clustering coefficient	Degree	Eccentricity	Neighborhood connectivity	Radiality	biotype	Normalized loc eff	Normalized brokerage	Fold change	P value	chromosome	Ensemble ID	gene status
RP11229P13.23	antisense	3.14206	0	0.318262	1	2	7	68	0.761993	non_coding	0.0441	0.9559	5.9794	5.07e-32	chr9	ENSG00000231864.2	NOVEL
RP11498C9.13	antisense	2.86908	0.00304029	0.348544	0.133333	6	7	43.6667	0.792324	non_coding	0.04069	0.95931	4.70763	8.57e-42	chr17	ENSG00000263585.1	NOVEL
PRC1AS1	antisense	3.45682	0	0.289283	0	1	7	61	0.72702	non_coding	0.05519	0	8.36868	2.91e-41	chr15	ENSG00000258725.1	NOVEL
RP4678D15.1	antisense	2.43454	0.0171313	0.410755	0.168831	22	6	40.1818	0.840607	non_coding	0.06255	0.93745	-11.7942	0	chr20	ENSG00000271774.1	NOVEL
RP116O2.4	antisense	2.68802	0.0128571	0.372021	0.2	11	6	38.3636	0.812442	non_coding	0.04078	0.95922	-5.91755	0	chr15	ENSG00000261054.1	KNOWN
AC026150.8	lincRNA	2.88579	0.00014445	0.346525	0.333333	3	6	64.6667	0.790467	non_coding	0.04164	0.95836	-2.85799	4.07e-34	chr15	ENSG00000260693.1	NOVEL
LINC00478	lincRNA	2.48468	0.0268394	0.402466	0.114286	15	6	35.8667	0.835036	non_coding	0.04123	0.95877	-9.06307	4.67e-32	chr21	ENSG00000215386.6	KNOWN
hsamir6080	processed_transcript	2.84958	0.00055699	0.350929	0.2	6	7	52.5	0.794491	non_coding	0.04535	0.95465	2.19619	4.93e-30	chr17	ENSG00000215769.4	NOVEL
UHRF1	processed_transcript	2.83287	0.00087698	0.352999	0.727273	11	6	54	0.796348	non_coding	0.04038	0.95962	5.57897	0	chr19	ENSG00000034063.9	KNOWN
CCT5P2	pseudogene	2.69359	0.00082315	0.371251	0.333333	7	7	59.4286	0.811823	non_coding	0.04902	0.95098	2.21146	3.13e-33	chr13	ENSG00000230584.1	KNOWN
HNRNPABP1	pseudogene	3.10585	0.00017013	0.321973	0.333333	3	7	53.6667	0.766017	non_coding	0.04761	0.95239	1.78386	3.58e-39	chr12	ENSG00000255734.1	KNOWN
RP11123J14.2	pseudogene	3.03343	6.427e-05	0.32966	0	2	7	72.5	0.774064	non_coding	0.05325	0.94675	1.79626	1.06e-31	chr4	ENSG00000234036.3	KNOWN
RP11274E7.2	pseudogene	3.62117	0	0.276154	0	1	7	39	0.708759	non_coding	0.04243	0	1.57462	5.41e-27	chr5	ENSG00000238000.1	KNOWN
ILF2P1	pseudogene	3.1532	0.00014782	0.317138	0.333333	3	7	46.3333	0.760755	non_coding	0.0501	0.9499	1.72309	2.45e-33	chr3	ENSG00000244226.1	KNOWN
GAPDHP60	pseudogene	3.62117	0	0.276154	0	1	7	39	0.708759	non_coding	0.04075	0	1.97247	1.34e-14	chr4	ENSG00000248180.1	KNOWN
HIST2H2BB	pseudogene	6.5961	0	0.151605	0	1	9	5	0.378211	non_coding	0.05529	0	2.48802	4.46e-14	chr1	ENSG00000240929.1	KNOWN
PCNAP3	pseudogene	3.14206	0	0.318262	1	2	7	68	0.761993	non_coding	0.04422	0.95578	1.7411	1.33e-31	chrX	ENSG00000214009.2	KNOWN
CCT5P1	pseudogene	3.45125	8.626e-05	0.28975	0	2	7	33	0.727638	non_coding	0.04353	0.95647	1.69937	3.12e-25	chr5	ENSG00000250444.1	KNOWN
SNRPEP2	pseudogene	2.92201	0.00066418	0.342231	0.333333	4	7	56.25	0.786444	non_coding	0.04358	0.95642	1.84038	0	chr9	ENSG00000256968.1	KNOWN
PARP1P1	pseudogene	3.14206	0	0.318262	1	2	7	68	0.761993	non_coding	0.04565	0.95435	2.23457	3.03e-36	chr13	ENSG00000227105.1	KNOWN
RP11386M24.4	pseudogene	3.4039	2.013e-05	0.293781	0	2	7	28	0.7329	non_coding	0.04689	0.95311	2.12138	1.28e-42	chr15	ENSG00000258741.2	KNOWN
HIST2H2BA	pseudogene	6.5961	0	0.151605	0	1	9	5	0.378211	non_coding	0.0825	0	2.73208	1.27e-15	chr1	ENSG00000223345.3	KNOWN
YAP1P1	pseudogene	3.45682	0	0.289283	0	1	7	61	0.72702	non_coding	0.04197	0	-2.25793	1.77e-25	chr6	ENSG00000220494.4	KNOWN
SEPT10P1	pseudogene	2.95265	0.00026361	0.338679	0	3	7	65	0.783039	non_coding	0.04659	0.95341	-1.99308	1.1e-35	chr8	ENSG00000253541.1	KNOWN
RP11632K20.7	pseudogene	3.45682	0	0.289283	0	1	7	61	0.72702	non_coding	0.06508	0	-2.78949	6.35e-26	chr15	ENSG00000223509.4	KNOWN
PCNAP4	pseudogene	2.88022	0.00023458	0.347195	0.3	5	7	57.2	0.791086	non_coding	0.04371	0.95629	2.62079	1.5e-35	chr11	ENSG00000254544.1	KNOWN
RP13104F24.1	pseudogene	2.91643	0.00172105	0.342884	0.2	6	6	42	0.787063	non_coding	0.05344	0.94656	2.57576	9.81e-29	chr17	ENSG00000266820.1	KNOWN
H2AFZP3	pseudogene	2.70195	0.00104418	0.370103	0.266667	6	6	58	0.810894	non_coding	0.05744	0.94256	3.08442	6.78e-43	chr13	ENSG00000218502.3	KNOWN
KNOP1P1	pseudogene	2.95543	0.00015704	0.33836	0.333333	3	6	56.3333	0.78273	non_coding	0.0467	0.9533	2.94854	6.2e-41	chr12	ENSG00000256852.1	KNOWN
HIST3H2BA	pseudogene	6.5961	0	0.151605	0	1	9	5	0.378211	non_coding	0.04849	0	4.19887	2.39e-17	chr1	ENSG00000181201.2	KNOWN
HIST2H2BC	pseudogene	6.5961	0	0.151605	0	1	9	5	0.378211	non_coding	0.0862	0	4.24275	1.55e-32	chr1	ENSG00000203819.6	KNOWN
RP1154K16.2	pseudogene	2.8468	0.00122109	0.351272	0.2	6	7	50.6667	0.7948	non_coding	0.04823	0.95177	2.93834	0	chr9	ENSG00000225693.1	KNOWN
HIST2H2BD	pseudogene	4.62396	0.0275439	0.216265	0	2	7	5.5	0.597338	non_coding	0.08656	0.91344	4.43828	7.44e-34	chr1	ENSG00000220323.3	KNOWN
FAM90A3P	pseudogene	3.17549	0	0.314912	1	2	6	64.5	0.758279	non_coding	0.04834	0.95166	-3.77114	5.69e-26	chr8	ENSG00000233132.3	KNOWN
UBE2SP1	pseudogene	2.96379	0.00057268	0.337406	0.190476	7	6	40.1429	0.781801	non_coding	0.04831	0.95169	4.14106	6.78e-43	chr17	ENSG00000233966.1	KNOWN
AC073465.1	pseudogene	2.99443	0.00242718	0.333953	0.0666667	10	7	28.1	0.778397	non_coding	0.04298	0.95702	2.90795	2.15e-42	chr2	ENSG00000213148.3	KNOWN
RP51100H13.3	pseudogene	2.98886	0.00022841	0.334576	0.333333	4	6	48	0.779016	non_coding	0.04941	0.95059	3.31728	2.96e-27	chr20	ENSG00000213959.2	KNOWN
UBE2SP2	pseudogene	2.67967	0.0014797	0.373181	0.178571	8	6	52.625	0.81337	non_coding	0.04495	0.95505	4.56305	3.55e-43	chr17	ENSG00000224126.2	KNOWN
BX842568.1	pseudogene	2.95822	0.00038597	0.338041	0	4	7	50.75	0.78242	non_coding	0.05339	0.94661	-4.61075	4.99e-21	chrX	ENSG00000235510.1	KNOWN
AC097711.1	pseudogene	2.47075	0.0295613	0.404735	0.23913	24	6	39.9583	0.836583	non_coding	0.04793	0.95207	4.18434	0	chr4	ENSG00000236530.2	KNOWN
AC002069.5	pseudogene	2.63231	0.0152051	0.379894	0.32381	15	6	45.3333	0.818632	non_coding	0.04032	0.95968	3.71922	1.28e-42	chr7	ENSG00000228928.1	KNOWN
RP11417L14.1	pseudogene	2.45682	0.0231781	0.407029	0.16996	23	6	38.9565	0.838131	non_coding	0.05109	0.94891	4.39237	0	chr9	ENSG00000226535.1	KNOWN
MOCS1P1	pseudogene	2.77437	0.00308122	0.360442	0.0952381	7	6	41.8571	0.802847	non_coding	0.05477	0.94523	-4.62675	2.99e-36	chr16	ENSG00000260347.1	KNOWN
HMGB3P6	pseudogene	3.07799	0.00091109	0.324887	0.133333	6	7	35.1667	0.769112	non_coding	0.05928	0.94072	5.42642	8.58e-40	chr1	ENSG00000213070.3	KNOWN
AC073310.4	pseudogene	2.48747	0.00825752	0.402016	0.242647	17	6	47.1176	0.834726	non_coding	0.04282	0.95718	4.3319	0	chr7	ENSG00000214035.3	KNOWN
HIST1H2BPS1	pseudogene	4.20613	0	0.237748	1	4	7	4.75	0.643764	non_coding	0.05819	0.94181	7.72749	6.63e-25	chr6	ENSG00000178762.3	KNOWN
EZH2P1	pseudogene	2.72702	0.00087632	0.366701	0.380952	7	6	60.5714	0.808109	non_coding	0.05602	0.94398	3.85038	3.07e-26	chr21	ENSG00000231300.1	KNOWN
RP1185F14.1	pseudogene	2.86351	0.00056488	0.349222	0.333333	6	6	55.6667	0.792943	non_coding	0.04102	0.95898	7.49018	5.82e-42	chr3	ENSG00000214283.4	KNOWN
RRM2P2	pseudogene	2.79944	0.00188515	0.357214	0.647619	15	6	49.0667	0.800062	non_coding	0.07626	0.92374	5.44526	0	chr1	ENSG00000236484.2	KNOWN
PGM5P1	pseudogene	2.7493	0.0158571	0.363728	0.175824	14	7	36.5	0.805633	non_coding	0.04757	0.95243	-6.38639	4.53e-42	chr9	ENSG00000204794.6	KNOWN
PGM5P2	pseudogene	2.6546	0.00943353	0.376705	0.0980392	18	7	32.8889	0.816156	non_coding	0.06337	0.93663	-5.01066	7.93e-41	chr9	ENSG00000227558.4	KNOWN
NEK2P4	pseudogene	2.63231	0.00334369	0.379894	0.633333	16	6	50.5	0.818632	non_coding	0.04641	0.95359	6.38639	0	chr2	ENSG00000230450.1	KNOWN
RP11424C20.2	pseudogene	2.66017	0.00207035	0.375916	0.604396	14	6	50.2143	0.815537	non_coding	0.04208	0.95792	10.0213	0	chr12	ENSG00000256663.1	KNOWN
ABCA11P	pseudogene	2.57382	0.0117092	0.388528	0.192308	13	6	38.2308	0.825132	non_coding	0.04879	0.95121	-9.09454	0	chr4	ENSG00000251595.3	KNOWN
RP11292B8.1	pseudogene	2.81894	0.00366281	0.354743	0.238095	7	7	50.8571	0.797895	non_coding	0.05074	0.94926	-2.85799	1.23e-36	chr9	ENSG00000215142.4	KNOWN
CTD2027G2.1	pseudogene	2.74652	0.00154512	0.364097	0.214286	8	6	45.625	0.805942	non_coding	0.05728	0.94272	6.45313	2.61e-31	chr15	ENSG00000259340.2	KNOWN
PTTG3P	pseudogene	2.8273	0.00791422	0.353695	0.0606061	12	7	29.25	0.796967	non_coding	0.06078	0.93922	7.94474	0	chr8	ENSG00000213005.2	KNOWN
AURKAPS1	pseudogene	2.55432	0.00613529	0.391494	0.274725	14	6	47.0714	0.827298	non_coding	0.05789	0.94211	10.6295	0	chr1	ENSG00000213033.4	KNOWN
RRM2P4	pseudogene	2.64345	0.00289919	0.378293	0.516667	16	6	49.125	0.817394	non_coding	0.04052	0.95948	14.3701	0	chrX	ENSG00000235598.1	KNOWN
AC021106.1	pseudogene	2.83844	0.00307491	0.352306	0.0888889	10	7	34.1	0.795729	non_coding	0.04493	0.95507	8.96933	0	chr4	ENSG00000227325.1	NOVEL
CDC20P1	pseudogene	2.52368	0.0131859	0.396247	0.21978	14	6	48.5714	0.830703	non_coding	0.04212	0.95788	11.5915	0	chr9	ENSG00000231007.4	KNOWN
RP11111G23.1	pseudogene	2.52925	0.0148225	0.395374	0.161905	15	6	41.9333	0.830084	non_coding	0.0542	0.9458	-4.78991	5.33e-42	chr9	ENSG00000185020.5	KNOWN
RP11244H18.4	pseudogene	2.80501	0.00055657	0.356504	0.266667	6	6	50.6667	0.799443	non_coding	0.04004	0.95996	13.4078	0	chr14	ENSG00000257432.1	KNOWN
RP11536C10.10	pseudogene	2.8663	0.00055303	0.348882	0.333333	6	7	56.5	0.792634	non_coding	0.04255	0.95745	15.2951	0	chr14	ENSG00000257635.2	KNOWN
RRM2P3	pseudogene	2.58774	0.0136031	0.386437	0.248366	18	6	39.8889	0.823584	non_coding	0.05502	0.94498	10.7034	0	chrX	ENSG00000214018.3	KNOWN
CTD2571E19.3	pseudogene	2.62117	0.00274373	0.381509	0.4	10	6	61.7	0.81987	non_coding	0.05072	0.94928	16.971	0	chr8	ENSG00000237810.3	KNOWN
AC006465.4	pseudogene	2.47911	0.0295761	0.403371	0.15415	23	6	35.087	0.835655	non_coding	0.05696	0.94304	18.8305	0	chr7	ENSG00000214998.2	KNOWN
UBE2CP1	pseudogene	2.88301	0.00071365	0.34686	0.4	6	7	48.1667	0.790777	non_coding	0.04997	0.95003	16.971	0	chr14	ENSG00000258648.1	KNOWN
TNXA	pseudogene	2.39554	0.0776814	0.417442	0.08	26	6	26	0.84494	non_coding	0.04108	0.95892	-20.2521	0	chr6	ENSG00000248290.1	KNOWN
RP11379K17.5	pseudogene	2.40669	0.0560048	0.415509	0.0892308	26	5	29.7308	0.843702	non_coding	0.06022	0.93978	-27.8576	0	chr3	ENSG00000244193.1	KNOWN
UBE2CP4	pseudogene	2.66852	0.00703521	0.374739	0.209524	15	6	37.2	0.814608	non_coding	0.06344	0.93656	22.4711	0	chr15	ENSG00000259179.1	KNOWN
AQP7P1	pseudogene	2.40111	0.028088	0.416473	0.0750988	23	6	29.8696	0.844321	non_coding	0.04718	0.95282	-54.0042	0	chr9	ENSG00000186466.4	KNOWN
