# Supplementary material for: Non-Coding RNAs Are Brokers in Breast Cancer Interactome Networks and Add Discrimination Power between Subtypes
Source: J Clin Med. 2022 Apr 9;11(8):2103. doi: 10.3390/jcm11082103 (PMC9029160; doi:10.3390/jcm11082103)
Supplement: Supplementary file 1 [file jcm-11-02103-s001.zip › SM File S6 NC_RNA_PARTCIPATION_IN MODULES.xlsx]

## Sheet: Basal_genegenemodule- ncRNA
	ncRNA interactions with core gene of modules identified in gene- gene interaction											all Interactions of ncRNA with Modules identified in gene- gene interactions
	Biotype	name	Gene_Type	Normalized Loc Eff(E)	Normalized Brokerage(B)	Degree	Fold Change	Pvalue(corr)	GeneStatus			Biotype	name	Gene_Type	Normalized Loc Eff(E)	Normalized Brokerage(B)	Degree	Fold Change	Pvalue(corr)	GeneStatus
CEP55	non-coding	AF001548.6	antisense	0.08858	0.91142	22	-29.6508	0	NOVEL			non-coding	PCNAP3	pseudogene	0.0593	0.9407	23	2.82843	1.33e-31	KNOWN
	non-coding	PRC1AS1	antisense	0.08783	0.91217	29	16.3929	2.91e-41	NOVEL			non-coding	RP1139K24.9	pseudogene	0.05976	0.94024	17	3.97237	2.93e-22	KNOWN
	non-coding	RP11498C9.13	antisense	0.06685	0.93315	25	6.6807	8.57e-42	NOVEL			non-coding	ABCA11P	pseudogene	0.05986	0.94014	23	-9.38268	0	KNOWN
	non-coding	RP4678D15.1	antisense	0.07851	0.92149	44	-13.8806	0	NOVEL			non-coding	GAPDHP65	pseudogene	0.05993	0.94007	10	2.37841	2.46e-25	KNOWN
	non-coding	AC026150.8	lincRNA	0.06013	0.93987	19	-4.59479	4.07e-34	NOVEL			non-coding	AC026150.8	lincRNA	0.06013	0.93987	19	-4.59479	4.07e-34	NOVEL
	non-coding	RP11143J24.1	lincRNA	0.08409	0.91591	10	15.6165	2.3e-27	NOVEL			non-coding	UBE2SP1	pseudogene	0.0608	0.9392	56	6.75053	6.78e-43	KNOWN
	non-coding	UHRF1	processed_transcript	0.06792	0.93208	53	6.6807	0	KNOWN			non-coding	AC064836.3	pseudogene	0.061	0.939	19	7.18506	1.16e-27	KNOWN
	non-coding	hsamir6080	processed_transcript	0.07172	0.92828	33	4.83998	4.93e-30	NOVEL			non-coding	DBF4P1	pseudogene	0.06137	0.93863	17	3.2154	1.18e-25	KNOWN
	non-coding	ABCA11P	pseudogene	0.05986	0.94014	23	-9.38268	0	KNOWN			non-coding	AC073310.4	pseudogene	0.06194	0.93806	67	9.06307	0	KNOWN
	non-coding	AC002069.5	pseudogene	0.06775	0.93225	70	8.11168	1.28e-42	KNOWN			non-coding	PTTG3P	pseudogene	0.06208	0.93792	69	14.0257	0	KNOWN
	non-coding	AC004066.2	pseudogene	0.07074	0.92926	27	11.1579	6.1e-29	KNOWN			non-coding	ILF2P1	pseudogene	0.06273	0.93727	17	2.95878	2.45e-33	KNOWN
	non-coding	AC005102.1	pseudogene	0.06419	0.93581	5	3.01049	7.19e-21	KNOWN			non-coding	RP11417L14.1	pseudogene	0.06367	0.93633	80	6.9163	0	KNOWN
	non-coding	AC006024.4	pseudogene	0.07086	0.92914	5	-2.96905	2.49e-34	KNOWN			non-coding	RP11229P13.23	antisense	0.06378	0.93622	12	9.06307	5.07e-32	NOVEL
	non-coding	AC006465.4	pseudogene	0.06527	0.93473	91	35.0174	0	KNOWN			non-coding	AC005102.1	pseudogene	0.06419	0.93581	5	3.01049	7.19e-21	KNOWN
	non-coding	AC021106.1	pseudogene	0.07204	0.92796	63	18.507	0	NOVEL			non-coding	FAM90A3P	pseudogene	0.06441	0.93559	9	-5.42642	5.69e-26	KNOWN
	non-coding	AC064836.3	pseudogene	0.061	0.939	19	7.18506	1.16e-27	KNOWN			non-coding	RP13104F24.1	pseudogene	0.06455	0.93545	50	4.61075	9.81e-29	KNOWN
	non-coding	AC073310.4	pseudogene	0.06194	0.93806	67	9.06307	0	KNOWN			non-coding	RP11307P22.1	pseudogene	0.06516	0.93484	14	3.86375	3.86e-30	KNOWN
	non-coding	AC073465.1	pseudogene	0.06555	0.93445	35	4.62675	2.15e-42	KNOWN			non-coding	AC006465.4	pseudogene	0.06527	0.93473	91	35.0174	0	KNOWN
	non-coding	AC097711.1	pseudogene	0.07326	0.92674	91	5.87667	0	KNOWN			non-coding	AC073465.1	pseudogene	0.06555	0.93445	35	4.62675	2.15e-42	KNOWN
	non-coding	AQP7P1	pseudogene	0.07119	0.92881	38	-59.5075	0	KNOWN			non-coding	RP11102D18.1	pseudogene	0.06565	0.93435	14	7.78124	1.43e-18	KNOWN
	non-coding	AQP7P2	pseudogene	0.08077	0.91923	24	-54.3798	0	KNOWN			non-coding	RP1198H4.4	pseudogene	0.06607	0.93393	6	27.7612	7.24e-25	KNOWN
	non-coding	AQP7P3	pseudogene	0.08774	0.91226	25	-57.0834	0	KNOWN			non-coding	DCAF13P1	pseudogene	0.06625	0.93375	7	3.06312	1.72e-31	KNOWN
	non-coding	AQP7P4	pseudogene	0.09449	0.90551	28	-56.6891	0	KNOWN			non-coding	UBE2CP4	pseudogene	0.06676	0.93324	84	42.6656	0	KNOWN
	non-coding	ARL6IP1P2	pseudogene	0.08113	0.91887	4	2.02792	3.13e-31	KNOWN			non-coding	RP11498C9.13	antisense	0.06685	0.93315	25	6.6807	8.57e-42	NOVEL
	non-coding	AURKAPS1	pseudogene	0.08995	0.91005	64	17.2676	0	KNOWN			non-coding	HMGB3P6	pseudogene	0.06725	0.93275	31	6.40856	8.58e-40	KNOWN
	non-coding	CCT5P2	pseudogene	0.07398	0.92602	24	2.47942	3.13e-33	KNOWN			non-coding	AC002069.5	pseudogene	0.06775	0.93225	70	8.11168	1.28e-42	KNOWN
	non-coding	CDC20P1	pseudogene	0.08898	0.91102	76	35.3834	0	KNOWN			non-coding	CTC820M8.1	pseudogene	0.06779	0.93221	54	9.57983	2.25e-37	KNOWN
	non-coding	CTC820M8.1	pseudogene	0.06779	0.93221	54	9.57983	2.25e-37	KNOWN			non-coding	UHRF1	processed_transcript	0.06792	0.93208	53	6.6807	0	KNOWN
	non-coding	CTD2027G2.1	pseudogene	0.08795	0.91205	44	10.0213	2.61e-31	KNOWN			non-coding	DCAF13P3	pseudogene	0.06806	0.93194	14	4.5789	2.33e-26	KNOWN
	non-coding	CTD2571E19.3	pseudogene	0.07387	0.92613	64	33.942	0	KNOWN			non-coding	RP3359N14.1	pseudogene	0.06983	0.93017	2	3.22657	1.17e-17	KNOWN
	non-coding	DBF4P1	pseudogene	0.06137	0.93863	17	3.2154	1.18e-25	KNOWN			non-coding	AC004066.2	pseudogene	0.07074	0.92926	27	11.1579	6.1e-29	KNOWN
	non-coding	DCAF13P1	pseudogene	0.06625	0.93375	7	3.06312	1.72e-31	KNOWN			non-coding	RP11143M1.7	pseudogene	0.07077	0.92923	9	-9.48074	1.03e-33	KNOWN
	non-coding	DCAF13P3	pseudogene	0.06806	0.93194	14	4.5789	2.33e-26	KNOWN			non-coding	AC006024.4	pseudogene	0.07086	0.92914	5	-2.96905	2.49e-34	KNOWN
	non-coding	EZH2P1	pseudogene	0.10346	0.89654	38	7.46426	3.07e-26	KNOWN			non-coding	AQP7P1	pseudogene	0.07119	0.92881	38	-59.5075	0	KNOWN
	non-coding	FAM90A3P	pseudogene	0.06441	0.93559	9	-5.42642	5.69e-26	KNOWN			non-coding	hsamir6080	processed_transcript	0.07172	0.92828	33	4.83998	4.93e-30	NOVEL
	non-coding	FANCD2P2	pseudogene	0.07172	0.92828	10	2.94854	2.57e-28	KNOWN			non-coding	FANCD2P2	pseudogene	0.07172	0.92828	10	2.94854	2.57e-28	KNOWN
	non-coding	GAPDHP1	pseudogene	0.08288	0.91712	10	2.38667	1.07e-25	KNOWN			non-coding	RP11244H18.4	pseudogene	0.07176	0.92824	49	19.2262	0	KNOWN
	non-coding	GAPDHP65	pseudogene	0.05993	0.94007	10	2.37841	2.46e-25	KNOWN			non-coding	AC021106.1	pseudogene	0.07204	0.92796	63	18.507	0	NOVEL
	non-coding	H2AFZP3	pseudogene	0.08647	0.91353	35	3.01049	6.78e-43	KNOWN			non-coding	AC097711.1	pseudogene	0.07326	0.92674	91	5.87667	0	KNOWN
	non-coding	HMGB3P30	pseudogene	0.08994	0.91006	7	10.8153	8.74e-31	KNOWN			non-coding	CTD2571E19.3	pseudogene	0.07387	0.92613	64	33.942	0	KNOWN
	non-coding	HMGB3P6	pseudogene	0.06725	0.93275	31	6.40856	8.58e-40	KNOWN			non-coding	CCT5P2	pseudogene	0.07398	0.92602	24	2.47942	3.13e-33	KNOWN
	non-coding	MOCS1P1	pseudogene	0.09706	0.90294	17	-6.04189	2.99e-36	KNOWN			non-coding	MTHFD2P1	pseudogene	0.07408	0.92592	8	4.74037	4.04e-30	KNOWN
	non-coding	MTHFD2P1	pseudogene	0.07408	0.92592	8	4.74037	4.04e-30	KNOWN			non-coding	PCNAP4	pseudogene	0.07413	0.92587	25	3.35195	1.5e-35	KNOWN
	non-coding	NCAPD2P1	pseudogene	0.08068	0.91932	12	3.94493	1.18e-20	KNOWN			non-coding	NEK2P4	pseudogene	0.07434	0.92566	54	11.2746	0	KNOWN
	non-coding	NEK2P2	pseudogene	0.08269	0.91731	24	14.9285	0	KNOWN			non-coding	RRM2P3	pseudogene	0.07472	0.92528	63	20.2521	0	KNOWN
	non-coding	NEK2P4	pseudogene	0.07434	0.92566	54	11.2746	0	KNOWN			non-coding	SNRPEP2	pseudogene	0.07571	0.92429	10	2.06337	0	KNOWN
	non-coding	PCNAP3	pseudogene	0.0593	0.9407	23	2.82843	1.33e-31	KNOWN			non-coding	RRM2P4	pseudogene	0.07577	0.92423	65	21.4068	0	KNOWN
	non-coding	PCNAP4	pseudogene	0.07413	0.92587	25	3.35195	1.5e-35	KNOWN			non-coding	UBE2SP2	pseudogene	0.07601	0.92399	53	7.11074	3.55e-43	KNOWN
	non-coding	PGM5P1	pseudogene	0.0827	0.9173	28	-8.42689	4.53e-42	KNOWN			non-coding	RP1185F14.1	pseudogene	0.07629	0.92371	37	12.7728	5.82e-42	KNOWN
	non-coding	PTTG3P	pseudogene	0.06208	0.93792	69	14.0257	0	KNOWN			non-coding	RP4678D15.1	antisense	0.07851	0.92149	44	-13.8806	0	NOVEL
	non-coding	RP11102D18.1	pseudogene	0.06565	0.93435	14	7.78124	1.43e-18	KNOWN			non-coding	RP51100H13.3	pseudogene	0.07885	0.92115	19	3.91768	2.96e-27	KNOWN
	non-coding	RP11123J14.2	pseudogene	0.10777	0.89223	12	2.22684	1.06e-31	KNOWN			non-coding	RRM2P2	pseudogene	0.07948	0.92052	62	8.39773	0	KNOWN
	non-coding	RP11143M1.7	pseudogene	0.07077	0.92923	9	-9.48074	1.03e-33	KNOWN			non-coding	RP1118B3.2	pseudogene	0.08017	0.91983	34	7.54228	3.6e-27	KNOWN
	non-coding	RP1118B3.2	pseudogene	0.08017	0.91983	34	7.54228	3.6e-27	KNOWN			non-coding	NCAPD2P1	pseudogene	0.08068	0.91932	12	3.94493	1.18e-20	KNOWN
	non-coding	RP11244H18.4	pseudogene	0.07176	0.92824	49	19.2262	0	KNOWN			non-coding	AQP7P2	pseudogene	0.08077	0.91923	24	-54.3798	0	KNOWN
	non-coding	RP11307P22.1	pseudogene	0.06516	0.93484	14	3.86375	3.86e-30	KNOWN			non-coding	ARL6IP1P2	pseudogene	0.08113	0.91887	4	2.02792	3.13e-31	KNOWN
	non-coding	RP11417L14.1	pseudogene	0.06367	0.93633	80	6.9163	0	KNOWN			non-coding	NEK2P2	pseudogene	0.08269	0.91731	24	14.9285	0	KNOWN
	non-coding	RP11424C20.2	pseudogene	0.14229	0.85771	57	12.0003	0	KNOWN			non-coding	PGM5P1	pseudogene	0.0827	0.9173	28	-8.42689	4.53e-42	KNOWN
	non-coding	RP11536C10.10	pseudogene	0.14514	0.85486	49	22.3934	0	KNOWN			non-coding	GAPDHP1	pseudogene	0.08288	0.91712	10	2.38667	1.07e-25	KNOWN
	non-coding	RP1185F14.1	pseudogene	0.07629	0.92371	37	12.7728	5.82e-42	KNOWN			non-coding	RP11143J24.1	lincRNA	0.08409	0.91591	10	15.6165	2.3e-27	NOVEL
	non-coding	RP13104F24.1	pseudogene	0.06455	0.93545	50	4.61075	9.81e-29	KNOWN			non-coding	H2AFZP3	pseudogene	0.08647	0.91353	35	3.01049	6.78e-43	KNOWN
	non-coding	RP3359N14.1	pseudogene	0.06983	0.93017	2	3.22657	1.17e-17	KNOWN			non-coding	AQP7P3	pseudogene	0.08774	0.91226	25	-57.0834	0	KNOWN
	non-coding	RP51100H13.3	pseudogene	0.07885	0.92115	19	3.91768	2.96e-27	KNOWN			non-coding	PRC1AS1	antisense	0.08783	0.91217	29	16.3929	2.91e-41	NOVEL
	non-coding	RRM2P2	pseudogene	0.07948	0.92052	62	8.39773	0	KNOWN			non-coding	CTD2027G2.1	pseudogene	0.08795	0.91205	44	10.0213	2.61e-31	KNOWN
	non-coding	RRM2P3	pseudogene	0.07472	0.92528	63	20.2521	0	KNOWN			non-coding	AF001548.6	antisense	0.08858	0.91142	22	-29.6508	0	NOVEL
	non-coding	RRM2P4	pseudogene	0.07577	0.92423	65	21.4068	0	KNOWN			non-coding	CDC20P1	pseudogene	0.08898	0.91102	76	35.3834	0	KNOWN
	non-coding	SNRPEP2	pseudogene	0.07571	0.92429	10	2.06337	0	KNOWN			non-coding	HMGB3P30	pseudogene	0.08994	0.91006	7	10.8153	8.74e-31	KNOWN
	non-coding	UBE2CP1	pseudogene	0.09838	0.90162	53	28.443	0	KNOWN			non-coding	AURKAPS1	pseudogene	0.08995	0.91005	64	17.2676	0	KNOWN
	non-coding	UBE2CP4	pseudogene	0.06676	0.93324	84	42.6656	0	KNOWN			non-coding	AQP7P4	pseudogene	0.09449	0.90551	28	-56.6891	0	KNOWN
	non-coding	UBE2SP1	pseudogene	0.0608	0.9392	56	6.75053	6.78e-43	KNOWN			non-coding	MOCS1P1	pseudogene	0.09706	0.90294	17	-6.04189	2.99e-36	KNOWN
	non-coding	UBE2SP2	pseudogene	0.07601	0.92399	53	7.11074	3.55e-43	KNOWN			non-coding	UBE2CP1	pseudogene	0.09838	0.90162	53	28.443	0	KNOWN
	non-coding	YWHAZP5	pseudogene	0.07089	0	1	2.63902	1.1e-17	KNOWN			non-coding	EZH2P1	pseudogene	0.10346	0.89654	38	7.46426	3.07e-26	KNOWN
												non-coding	RP11123J14.2	pseudogene	0.10777	0.89223	12	2.22684	1.06e-31	KNOWN
												non-coding	RP11424C20.2	pseudogene	0.14229	0.85771	57	12.0003	0	KNOWN
	Biotype	name	Gene_Type	Normalized Loc Eff(E)	Normalized Brokerage(B)	Degree	Fold Change	Pvalue(corr)	GeneStatus			non-coding	RP11536C10.10	pseudogene	0.14514	0.85486	49	22.3934	0	KNOWN
IQGAP3	non-coding	AC002069.5	pseudogene	0.06775	0.93225	70	8.11168	1.28e-42	KNOWN			non-coding	YWHAZP5	pseudogene	0.07089	0	1	2.63902	1.1e-17	KNOWN
	non-coding	AC004066.2	pseudogene	0.07074	0.92926	27	11.1579	6.1e-29	KNOWN
	non-coding	AC006465.4	pseudogene	0.06527	0.93473	91	35.0174	0	KNOWN
	non-coding	AC021106.1	pseudogene	0.07204	0.92796	63	18.507	0	NOVEL
	non-coding	AC073310.4	pseudogene	0.06194	0.93806	67	9.06307	0	KNOWN
	non-coding	AC073465.1	pseudogene	0.06555	0.93445	35	4.62675	2.15e-42	KNOWN
	non-coding	AC097711.1	pseudogene	0.07326	0.92674	91	5.87667	0	KNOWN
	non-coding	AURKAPS1	pseudogene	0.08995	0.91005	64	17.2676	0	KNOWN
	non-coding	CDC20P1	pseudogene	0.08898	0.91102	76	35.3834	0	KNOWN
	non-coding	CTC820M8.1	pseudogene	0.06779	0.93221	54	9.57983	2.25e-37	KNOWN
	non-coding	CTD2027G2.1	pseudogene	0.08795	0.91205	44	10.0213	2.61e-31	KNOWN
	non-coding	CTD2571E19.3	pseudogene	0.07387	0.92613	64	33.942	0	KNOWN
	non-coding	EZH2P1	pseudogene	0.10346	0.89654	38	7.46426	3.07e-26	KNOWN
	non-coding	H2AFZP3	pseudogene	0.08647	0.91353	35	3.01049	6.78e-43	KNOWN
	non-coding	HMGB3P30	pseudogene	0.08994	0.91006	7	10.8153	8.74e-31	KNOWN
	non-coding	HMGB3P6	pseudogene	0.06725	0.93275	31	6.40856	8.58e-40	KNOWN
	non-coding	ILF2P1	pseudogene	0.06273	0.93727	17	2.95878	2.45e-33	KNOWN
	non-coding	NEK2P4	pseudogene	0.07434	0.92566	54	11.2746	0	KNOWN
	non-coding	PTTG3P	pseudogene	0.06208	0.93792	69	14.0257	0	KNOWN
	non-coding	RP1118B3.2	pseudogene	0.08017	0.91983	34	7.54228	3.6e-27	KNOWN
	non-coding	RP11244H18.4	pseudogene	0.07176	0.92824	49	19.2262	0	KNOWN
	non-coding	RP1139K24.9	pseudogene	0.05976	0.94024	17	3.97237	2.93e-22	KNOWN
	non-coding	RP11417L14.1	pseudogene	0.06367	0.93633	80	6.9163	0	KNOWN
	non-coding	RP11424C20.2	pseudogene	0.14229	0.85771	57	12.0003	0	KNOWN
	non-coding	RP11536C10.10	pseudogene	0.14514	0.85486	49	22.3934	0	KNOWN
	non-coding	RP1198H4.4	pseudogene	0.06607	0.93393	6	27.7612	7.24e-25	KNOWN
	non-coding	RP13104F24.1	pseudogene	0.06455	0.93545	50	4.61075	9.81e-29	KNOWN
	non-coding	RP51100H13.3	pseudogene	0.07885	0.92115	19	3.91768	2.96e-27	KNOWN
	non-coding	RRM2P2	pseudogene	0.07948	0.92052	62	8.39773	0	KNOWN
	non-coding	RRM2P3	pseudogene	0.07472	0.92528	63	20.2521	0	KNOWN
	non-coding	RRM2P4	pseudogene	0.07577	0.92423	65	21.4068	0	KNOWN
	non-coding	UBE2CP1	pseudogene	0.09838	0.90162	53	28.443	0	KNOWN
	non-coding	UBE2CP4	pseudogene	0.06676	0.93324	84	42.6656	0	KNOWN
	non-coding	UBE2SP1	pseudogene	0.0608	0.9392	56	6.75053	6.78e-43	KNOWN
	non-coding	UBE2SP2	pseudogene	0.07601	0.92399	53	7.11074	3.55e-43	KNOWN
	non-coding	UHRF1	processed_transcript	0.06792	0.93208	53	6.6807	0	KNOWN
	non-coding	RP11143J24.1	lincRNA	0.08409	0.91591	10	15.6165	2.3e-27	NOVEL
	non-coding	PRC1AS1	antisense	0.08783	0.91217	29	16.3929	2.91e-41	NOVEL
	non-coding	RP11229P13.23	antisense	0.06378	0.93622	12	9.06307	5.07e-32	NOVEL
	non-coding	RP4678D15.1	antisense	0.07851	0.92149	44	-13.8806	0	NOVEL

## Sheet: Luminal - genegene module-ncrna
	ncRNA interactions with core gene of modules identified in gene- gene interaction											All nc-RNA Interactions with core genesof modules identified in gene- gene intetaction networks
	biotype	Name	gene_type	Normalized Loc. Eff(E)	Normalized Brokerage (B)	Degree	Fold Change	status	P value Corr			biotype	Name	gene_type	Normalized Loc. Eff(E)	Normalized Brokerage (B)	Degree	Fold Change	status	P value Corr
SPAG5	non_coding	AC002069.5	pseudogene	0.04032	0.95968	15	3.71922	KNOWN	1.28e-42			non_coding	ABCA11P	pseudogene	0.04879	0.95121	13	-9.09454	KNOWN	0
	non_coding	AC006465.4	pseudogene	0.05696	0.94304	23	18.8305	KNOWN	0			non_coding	AC002069.5	pseudogene	0.04032	0.95968	15	3.71922	KNOWN	1.28e-42
	non_coding	AC073310.4	pseudogene	0.04282	0.95718	17	4.3319	KNOWN	0			non_coding	AC004066.2	pseudogene	0.05658	0.94342	3	4.15544	KNOWN	6.1e-29
	non_coding	AC097711.1	pseudogene	0.04793	0.95207	24	4.18434	KNOWN	0			non_coding	AC006465.4	pseudogene	0.05696	0.94304	23	18.8305	KNOWN	0
	non_coding	AQP7P1	pseudogene	0.04718	0.95282	23	-54.0042	KNOWN	0			non_coding	AC022596.6	pseudogene	0.04478	0.95522	3	-8.19645	KNOWN	4.89e-21
	non_coding	AQP7P4	pseudogene	0.04068	0.95932	19	-43.865	KNOWN	0			non_coding	AC073310.4	pseudogene	0.04282	0.95718	17	4.3319	KNOWN	0
	non_coding	AURKAPS1	pseudogene	0.05789	0.94211	14	10.6295	KNOWN	0			non_coding	AC097711.1	pseudogene	0.04793	0.95207	24	4.18434	KNOWN	0
	non_coding	CDC20P1	pseudogene	0.04212	0.95788	14	11.5915	KNOWN	0			non_coding	AC129778.2	pseudogene	0.04131	0.95869	12	-16.1113	KNOWN	9.98e-43
	non_coding	CTC820M8.1	pseudogene	0.05316	0.94684	7	4.77334	KNOWN	2.25e-37			non_coding	ADH5P3	pseudogene	0.04342	0.95658	2	-1.97247	KNOWN	1.75e-33
	non_coding	CTD2571E19.3	pseudogene	0.05072	0.94928	10	16.971	KNOWN	0			non_coding	ADH5P4	pseudogene	0.04015	0.95985	6	-2.06337	KNOWN	1.57e-42
	non_coding	EZH2P1	pseudogene	0.05602	0.94398	7	3.85038	KNOWN	3.07e-26			non_coding	AQP7P1	pseudogene	0.04718	0.95282	23	-54.0042	KNOWN	0
	non_coding	H2AFZP3	pseudogene	0.05744	0.94256	6	3.08442	KNOWN	6.78e-43			non_coding	AQP7P2	pseudogene	0.043	0.957	10	-49.5221	KNOWN	0
	non_coding	NEK2P4	pseudogene	0.04641	0.95359	16	6.38639	KNOWN	0			non_coding	AQP7P3	pseudogene	0.073	0.927	17	-43.1115	KNOWN	0
	non_coding	RP1118B3.2	pseudogene	0.04441	0.95559	3	4.27226	KNOWN	3.6e-27			non_coding	AQP7P4	pseudogene	0.04068	0.95932	19	-43.865	KNOWN	0
	non_coding	RP11417L14.1	pseudogene	0.05109	0.94891	23	4.39237	KNOWN	0			non_coding	AURKAPS1	pseudogene	0.05789	0.94211	14	10.6295	KNOWN	0
	non_coding	RP11424C20.2	pseudogene	0.04208	0.95792	14	10.0213	KNOWN	0			non_coding	CDC20P1	pseudogene	0.04212	0.95788	14	11.5915	KNOWN	0
	non_coding	RP11723O4.3	pseudogene	0.042	0.958	12	-73.5167	KNOWN	0			non_coding	CES1P1	pseudogene	0.04295	0.95705	9	-28.2465	KNOWN	2.64e-40
	non_coding	RP1185F14.1	pseudogene	0.04102	0.95898	6	7.49018	KNOWN	5.82e-42			non_coding	CES1P2	pseudogene	0.04323	0.95677	11	-28.2465	KNOWN	1.79e-41
	non_coding	RRM2P2	pseudogene	0.07626	0.92374	15	5.44526	KNOWN	0			non_coding	CTC820M8.1	pseudogene	0.05316	0.94684	7	4.77334	KNOWN	2.25e-37
	non_coding	RRM2P3	pseudogene	0.05502	0.94498	18	10.7034	KNOWN	0			non_coding	CTD2373J19.1	pseudogene	0.04558	0.95442	4	-3.5186	KNOWN	2.91e-25
	non_coding	RRM2P4	pseudogene	0.04052	0.95948	16	14.3701	KNOWN	0			non_coding	CTD2571E19.3	pseudogene	0.05072	0.94928	10	16.971	KNOWN	0
	non_coding	UHRF1	processed_transcript	0.04038	0.95962	11	5.57897	KNOWN	0			non_coding	EZH2P1	pseudogene	0.05602	0.94398	7	3.85038	KNOWN	3.07e-26
	non_coding	AF001548.6	antisense	0.05526	0.94474	7	-18.1891	NOVEL	0			non_coding	H2AFZP3	pseudogene	0.05744	0.94256	6	3.08442	KNOWN	6.78e-43
	non_coding	RP4678D15.1	antisense	0.06255	0.93745	22	-11.7942	NOVEL	0			non_coding	HIST1H2BPS1	pseudogene	0.05819	0.94181	4	7.72749	KNOWN	6.63e-25
												non_coding	KRT16P1	pseudogene	0.06143	0.93857	2	-3.59253	KNOWN	8.8e-16
												non_coding	MESTP1	pseudogene	0.04301	0	1	-3.41054	KNOWN	4.03e-26
FAM111B	non_coding	AC004066.2	pseudogene	0.05658	0.94342	3	4.15544	KNOWN	6.1e-29			non_coding	MESTP4	pseudogene	0.06467	0	1	-3.31728	KNOWN	2.56e-25
	non_coding	AC097711.1	pseudogene	0.04793	0.95207	24	4.18434	KNOWN	0			non_coding	NEK2P4	pseudogene	0.04641	0.95359	16	6.38639	KNOWN	0
	non_coding	AQP7P4	pseudogene	0.04068	0.95932	19	-43.865	KNOWN	0			non_coding	PGM5P1	pseudogene	0.04757	0.95243	14	-6.38639	KNOWN	4.53e-42
	non_coding	CTC820M8.1	pseudogene	0.05316	0.94684	7	4.77334	KNOWN	2.25e-37			non_coding	RP11111G23.1	pseudogene	0.0542	0.9458	15	-4.78991	KNOWN	5.33e-42
	non_coding	NEK2P4	pseudogene	0.04641	0.95359	16	6.38639	KNOWN	0			non_coding	RP1118B3.2	pseudogene	0.04441	0.95559	3	4.27226	KNOWN	3.6e-27
	non_coding	RP11111G23.1	pseudogene	0.0542	0.9458	15	-4.78991	KNOWN	5.33e-42			non_coding	RP11203I2.1	pseudogene	0.04353	0.95647	13	-3.41054	KNOWN	2.91e-40
	non_coding	RP11417L14.1	pseudogene	0.05109	0.94891	23	4.39237	KNOWN	0			non_coding	RP11292B8.1	pseudogene	0.05074	0.94926	7	-2.85799	KNOWN	1.23e-36
	non_coding	RP11424C20.2	pseudogene	0.04208	0.95792	14	10.0213	KNOWN	0			non_coding	RP11379K17.5	pseudogene	0.06022	0.93978	26	-27.8576	KNOWN	0
	non_coding	RRM2P2	pseudogene	0.07626	0.92374	15	5.44526	KNOWN	0			non_coding	RP11397A15.4	pseudogene	0.06058	0.93942	9	2.71321	KNOWN	5.1e-23
	non_coding	RRM2P4	pseudogene	0.04052	0.95948	16	14.3701	KNOWN	0			non_coding	RP11417L14.1	pseudogene	0.05109	0.94891	23	4.39237	KNOWN	0
	non_coding	UHRF1	processed_transcript	0.04038	0.95962	11	5.57897	KNOWN	0			non_coding	RP11424C20.2	pseudogene	0.04208	0.95792	14	10.0213	KNOWN	0
												non_coding	RP11723O4.3	pseudogene	0.042	0.958	12	-73.5167	KNOWN	0
SRPX	non_coding	ABCA11P	pseudogene	0.04879	0.95121	13	-9.09454	KNOWN	0			non_coding	RP11756G12.1	pseudogene	0.04511	0.95489	4	-2.07053	KNOWN	2.13e-18
	non_coding	AC129778.2	pseudogene	0.04131	0.95869	12	-16.1113	KNOWN	9.98e-43			non_coding	RP1185F14.1	pseudogene	0.04102	0.95898	6	7.49018	KNOWN	5.82e-42
	non_coding	ADH5P3	pseudogene	0.04342	0.95658	2	-1.97247	KNOWN	1.75e-33			non_coding	RRM2P2	pseudogene	0.07626	0.92374	15	5.44526	KNOWN	0
	non_coding	ADH5P4	pseudogene	0.04015	0.95985	6	-2.06337	KNOWN	1.57e-42			non_coding	RRM2P3	pseudogene	0.05502	0.94498	18	10.7034	KNOWN	0
	non_coding	AQP7P1	pseudogene	0.04718	0.95282	23	-54.0042	KNOWN	0			non_coding	RRM2P4	pseudogene	0.04052	0.95948	16	14.3701	KNOWN	0
	non_coding	AQP7P2	pseudogene	0.043	0.957	10	-49.5221	KNOWN	0			non_coding	TNXA	pseudogene	0.04108	0.95892	26	-20.2521	KNOWN	0
	non_coding	AQP7P3	pseudogene	0.073	0.927	17	-43.1115	KNOWN	0			non_coding	AC132217.4	processed_transcript	0.05303	0.94697	11	-9.84916	NOVEL	1.37e-28
	non_coding	AQP7P4	pseudogene	0.04068	0.95932	19	-43.865	KNOWN	0			non_coding	UHRF1	processed_transcript	0.04038	0.95962	11	5.57897	KNOWN	0
	non_coding	CES1P1	pseudogene	0.04295	0.95705	9	-28.2465	KNOWN	2.64e-40			non_coding	LINC00341	lincRNA	0.04787	0.95213	2	-5.1337	KNOWN	9.11e-35
	non_coding	CES1P2	pseudogene	0.04323	0.95677	11	-28.2465	KNOWN	1.79e-41			non_coding	LINC00478	lincRNA	0.04123	0.95877	15	-9.06307	KNOWN	4.67e-32
	non_coding	CTD2373J19.1	pseudogene	0.04558	0.95442	4	-3.5186	KNOWN	2.91e-25			non_coding	MEG3	lincRNA	0.0415	0.9585	2	-6.6116	KNOWN	2.21e-31
	non_coding	MESTP1	pseudogene	0.04301	0	1	-3.41054	KNOWN	4.03e-26			non_coding	MIR242	lincRNA	0.04104	0.95896	2	-6.16884	NOVEL	1.08e-14
	non_coding	MESTP4	pseudogene	0.06467	0	1	-3.31728	KNOWN	2.56e-25			non_coding	RP111100L3.8	lincRNA	0.05367	0.94633	4	-4.61075	NOVEL	6.95e-15
	non_coding	PGM5P1	pseudogene	0.04757	0.95243	14	-6.38639	KNOWN	4.53e-42			non_coding	RP11381O7.3	lincRNA	0.04335	0.95665	6	-9.35022	NOVEL	0
	non_coding	RP11379K17.5	pseudogene	0.06022	0.93978	26	-27.8576	KNOWN	0			non_coding	AC093110.3	antisense	0.04103	0.95897	3	-3.05252	NOVEL	1.77e-34
	non_coding	RP11723O4.3	pseudogene	0.042	0.958	12	-73.5167	KNOWN	0			non_coding	AF001548.6	antisense	0.05526	0.94474	7	-18.1891	NOVEL	0
	non_coding	RP11756G12.1	pseudogene	0.04511	0.95489	4	-2.07053	KNOWN	2.13e-18			non_coding	CTD2194A8.2	antisense	0.07792	0	1	-12.0003	NOVEL	7.64e-32
	non_coding	TNXA	pseudogene	0.04108	0.95892	26	-20.2521	KNOWN	0			non_coding	PGM5AS1	antisense	0.0476	0.9524	4	-15.455	NOVEL	0
	non_coding	AC132217.4	processed_transcript	0.05303	0.94697	11	-9.84916	NOVEL	1.37e-28			non_coding	RP11143M1.2	antisense	0.04477	0.95523	4	-7.38706	NOVEL	0
	non_coding	LINC00341	lincRNA	0.04787	0.95213	2	-5.1337	KNOWN	9.11e-35			non_coding	RP11449P15.1	antisense	0.0744	0.9256	11	-7.08614	NOVEL	0
	non_coding	LINC00478	lincRNA	0.04123	0.95877	15	-9.06307	KNOWN	4.67e-32			non_coding	RP11499O7.7	antisense	0.05257	0.94743	3	-43.4113	NOVEL	2.7e-35
	non_coding	MEG3	lincRNA	0.0415	0.9585	2	-6.6116	KNOWN	2.21e-31			non_coding	RP11664I21.5	antisense	0.0556	0.9444	9	-4.61075	NOVEL	3.13e-33
	non_coding	RP11381O7.3	lincRNA	0.04335	0.95665	6	-9.35022	NOVEL	0			non_coding	RP4678D15.1	antisense	0.06255	0.93745	22	-11.7942	NOVEL	0
	non_coding	AC093110.3	antisense	0.04103	0.95897	3	-3.05252	NOVEL	1.77e-34			non_coding	RP5977B1.11	antisense	0.04725	0.95275	13	-3.98616	NOVEL	1.05e-31
	non_coding	CTD2194A8.2	antisense	0.07792	0	1	-12.0003	NOVEL	7.64e-32			non_coding	VCANAS1	antisense	0.04086	0.95914	8	2.25012	NOVEL	6.01e-18
	non_coding	PGM5AS1	antisense	0.0476	0.9524	4	-15.455	NOVEL	0
	non_coding	RP11143M1.2	antisense	0.04477	0.95523	4	-7.38706	NOVEL	0
	non_coding	RP11449P15.1	antisense	0.0744	0.9256	11	-7.08614	NOVEL	0
	non_coding	RP11664I21.5	antisense	0.0556	0.9444	9	-4.61075	NOVEL	3.13e-33
	non_coding	RP4678D15.1	antisense	0.06255	0.93745	22	-11.7942	NOVEL	0
	non_coding	RP5977B1.11	antisense	0.04725	0.95275	13	-3.98616	NOVEL	1.05e-31
COL1A1	non_coding	RP11397A15.4	pseudogene	0.06058	0.93942	9	2.71321	KNOWN	5.1e-23
	non_coding	VCANAS1	antisense	0.04086	0.95914	8	2.25012	NOVEL	6.01e-18
EGR1((Disconnected module))	non_coding	TNXA	pseudogene	0.04108	0.95892	26	-20.2521	KNOWN	0
	non_coding	MIR242	lincRNA	0.04104	0.95896	2	-6.16884	NOVEL	1.08e-14
	non_coding	RP111100L3.8	lincRNA	0.05367	0.94633	4	-4.61075	NOVEL	6.95e-15
HIST1H2BN	non_coding	HIST1H2BPS1	pseudogene	0.05819	0.94181	4	7.72749	KNOWN	6.63e-25
	non_coding	RP11379K17.5	pseudogene	0.06022	0.93978	26	-27.8576	KNOWN	0
SAA1 (Disconnected module)	non_coding	AC129778.2	pseudogene	0.04131	0.95869	12	-16.1113	KNOWN	9.98e-43
	non_coding	AQP7P1	pseudogene	0.04718	0.95282	23	-54.0042	KNOWN	0
	non_coding	AQP7P3	pseudogene	0.073	0.927	17	-43.1115	KNOWN	0
	non_coding	AQP7P4	pseudogene	0.04068	0.95932	19	-43.865	KNOWN	0
	non_coding	CES1P1	pseudogene	0.04295	0.95705	9	-28.2465	KNOWN	2.64e-40
	non_coding	CES1P2	pseudogene	0.04323	0.95677	11	-28.2465	KNOWN	1.79e-41
	non_coding	KRT16P1	pseudogene	0.06143	0.93857	2	-3.59253	KNOWN	8.8e-16
	non_coding	RP11111G23.1	pseudogene	0.0542	0.9458	15	-4.78991	KNOWN	5.33e-42
	non_coding	RP11203I2.1	pseudogene	0.04353	0.95647	13	-3.41054	KNOWN	2.91e-40
	non_coding	RP11292B8.1	pseudogene	0.05074	0.94926	7	-2.85799	KNOWN	1.23e-36
	non_coding	RP11379K17.5	pseudogene	0.06022	0.93978	26	-27.8576	KNOWN	0
	non_coding	RP11417L14.1	pseudogene	0.05109	0.94891	23	4.39237	KNOWN	0
	non_coding	RP11723O4.3	pseudogene	0.042	0.958	12	-73.5167	KNOWN	0
	non_coding	TNXA	pseudogene	0.04108	0.95892	26	-20.2521	KNOWN	0
	non_coding	RP11499O7.7	antisense	0.05257	0.94743	3	-43.4113	NOVEL	2.7e-35
CXCL1 ((Disconnected module))	no ncRNA interactions found

## Sheet: luminal-subtype
Nodes	TYPE	Biotype	Brokerage k-(k-1)*E	Normalized Brokerage (B)	Fold Change
FGF14AS2	linc	non_coding	1.96014	0.960141	-2.9897
RP11309L24.6	pseudogene	non_coding	4.84043	0.960108	-3.39874
GAPDHP65	pseudogene	non_coding	1.96008	0.960078	1.98618
C10orf54	protein_coding	protein_coding	14.4405	0.960033	-2.87089			Node id: RP116O2.4	module assignment value	2.20441	0.760352	0.611457	0.407677	0.353665	0.279696	0.001639
POSTN	protein_coding	protein_coding	1.96003	0.96003	3.41527
RP11244H18.4	pseudogene	non_coding	5.79982	0.959963	13.4078
ADH5P4	pseudogene	non_coding	5.79924	0.959847	-2.06337
AC002069.5	pseudogene	non_coding	14.4355	0.959682	3.71922
UHRF1	processed transcript	processed transcript	10.5962	0.959616	5.57897
RRM2P4	pseudogene	non_coding	15.3921	0.959476	14.3701
TNNT1	protein_coding	protein_coding	24.0249	0.959371	4.39846
GRM8	protein_coding	protein_coding	28.8214	0.959358	2.20916
AQP7P4	pseudogene	non_coding	18.2678	0.95932	-43.865
RP11498C9.13	antisense	non_coding	5.79657	0.959314	4.70763
CYR61	protein_coding	protein_coding	4.83725	0.959312	-4.10534
RP116O2.4	antisense	non_coding	10.5922	0.959217	-5.91755
VCANAS1	antisense	non_coding	7.71397	0.959138	2.25012
BRI3BP	protein_coding	protein_coding	7.71333	0.959047	2.59728
AQP1	protein_coding	protein_coding	63.3369	0.959029	-5.66667
RP1185F14.1	pseudogene	non_coding	5.79488	0.958977	7.49018
AC093110.3	antisense	non_coding	2.91794	0.95897	-3.05252
MIR242	linc	non_coding	1.95896	0.958961	-6.16884
COL1A2	protein_coding	protein_coding	6.75372	0.958954	1.64262
HIST1H2AD	protein_coding	protein_coding	24.0148	0.958952	7.4436
TNXA	pseudogene	non_coding	24.9731	0.958924	-20.2521
FN1	protein_coding	protein_coding	9.62971	0.958856	6.05027
ENTPD8	protein_coding	protein_coding	33.5996	0.958811	1.65004
LINC00478	linc	non_coding	14.4227	0.958767	-9.06307
HIST3H2BB	protein_coding	protein_coding	4.83495	0.958737	4.54097
AC129778.2	pseudogene	non_coding	11.5456	0.958693	-16.1113
MLF1IP	protein_coding	protein_coding	9.62812	0.95868	5.22706
FSIP1	protein_coding	protein_coding	29.7599	0.958663	1.42553
MSRA	protein_coding	protein_coding	1.95864	0.958642	-1.93791
LTBP2	protein_coding	protein_coding	2.91701	0.958503	-2.47426
MEG3	linc	non_coding	1.9585	0.958501	-6.6116
AC026150.8	linc	non_coding	2.91673	0.958363	-2.85799
BGN	protein_coding	protein_coding	8.66682	0.958353	3.87313
AC006024.4	pseudogene	non_coding	2.91657	0.958285	-3.41054
CNTNAP2	protein_coding	protein_coding	22.0775	0.95807	1.23285
RP11723O4.3	pseudogene	non_coding	11.538	0.958004	-73.5167
C16orf89	protein_coding	protein_coding	2.91592	0.95796	-15.7907
RP11424C20.2	pseudogene	non_coding	13.453	0.957922	10.0213
CDC20P1	pseudogene	non_coding	13.4524	0.957878	11.5915

## Sheet: basal_subtype
Nodes	TYPE	Biotype	Brokerage k-(k-1)*E	Normalized Brokerage (B)	Fold Change
RP11292B8.1	pseudogene	non-coding	5.70446	0.940892	-3.24901
PCNAP3	pseudogene	non-coding	21.6953	0.940696	2.82843
RP11274E7.2	pseudogene	non-coding	1.94069	0.940693	2.07053
RP11499O7.7	antisense	non-coding	1.94056	0.94056	-22.3934
SRSF5	protein_coding	protein_coding	1.9404	0.9404	-2.6898
RP11305O4.2	pseudogene	non-coding	1.94036	0.940363	4.87364
CILP2	protein_coding	protein_coding	68.6978	0.940247	3.10157
RP1139K24.9	pseudogene	non-coding	16.0439	0.940242	3.97237
RP11333E13.4	pseudogene	non-coding	3.82052	0.940174	3.26029
ADH5P3	pseudogene	non-coding	2.88033	0.940166	-1.87254
ABCA11P	pseudogene	non-coding	21.683	0.940135	-9.38268
GAPDHP65	pseudogene	non-coding	9.46063	0.940071	2.37841
MUC5B	protein_coding	protein_coding	5.69986	0.939972	7.29294
RP11932O9.9	protein_coding	non-coding	3.81974	0.939913	-4.94167
AC026150.8	linc	non-coding	17.9176	0.939868	-4.59479
RP11449P15.1	antisense	non-coding	9.45662	0.939624	-7.06162
WDR62	protein_coding	protein_coding	141.921	0.939471	2.80792
FAM90A18P	pseudogene	non-coding	3.81803	0.939344	-4.34694
SEPP1	protein_coding	protein_coding	9.4538	0.939312	-4.75683
UBE2SP1	pseudogene	non-coding	52.6562	0.939204	6.75053
ADH5P4	pseudogene	non-coding	9.45275	0.939195	-1.97931
ADCY5	protein_coding	protein_coding	4.75657	0.939141	-16.5642
AC005795.1	pseudogene	non-coding	1.93902	0.939016	2.61172
AC064836.3	pseudogene	non-coding	17.9021	0.939004	7.18506
BIRC5	protein_coding	protein_coding	112.741	0.939	17.6978
OIP5	protein_coding	protein_coding	75.1767	0.938945	4.88887
RPL34P33	pseudogene	non-coding	2.87787	0.938934	-2.00694
DNAJC9	protein_coding	protein_coding	5.69407	0.938814	3.19209
CXCL14	protein_coding	protein_coding	1.93867	0.938668	-10.3245
DBF4P1	pseudogene	non-coding	16.0181	0.938634	3.2154
RP11386M24.4	pseudogene	non-coding	13.202	0.938617	2.25793
RP11404E6.1	pseudogene	non-coding	5.69141	0.938282	2.86791

## Sheet: luminal nc_rna- modules
ncRNA with HIGH brokerage		LUMINAL SUBTYPES: top modules where the ncRNA mostly belongs
Node id: FGF14AS2	moduleId	ADAM33	ZWINT	MYL9	SPAG5	ESPL1	COL11A1	SYT13
	module assignment value	0.503702	0.150486	0.073849	0.05429	0.03109	0.010841	0.001402
Node id: RP11309L24.6	moduleId	ADAM33	ZWINT	SPAG5	MYL9	ESPL1	GAS1	COL11A1	SYT13
	module assignment value	1.30898	0.408182	0.139708	0.109959	0.074155	0.044756	0.036954	0.005486
Node id: GAPDHP65	moduleId	ADAM33	ZWINT	SPAG5	ESPL1	COL11A1	SYT13	MYL9
	module assignment value	0.44388	0.172148	0.132398	0.04565	0.019196	0.017252	0.000986
Node id: RP11244H18.4	moduleId	ADAM33	ZWINT	SPAG5	ESPL1	COL11A1	SYT13	MYL9	LTBP2
	module assignment value	1.56888	0.61395	0.24355	0.094903	0.036867	0.019951	0.004073	2.1e-05
Node id: ADH5P4	moduleId	ADAM33	ZWINT	SPAG5	MYL9	ESPL1	COL11A1	SYT13	AGR3
	module assignment value	1.55097	0.625777	0.139168	0.098523	0.083334	0.029643	0.002944	1e-06
Node id: AC002069.5	moduleId	ADAM33	ZWINT	SPAG5	ESPL1	COL11A1	MYL9	LTBP2	SYT13
	module assignment value	3.60498	1.40229	0.831155	0.273779	0.248819	0.000222	0.000131	0.000104
Node id: UHRF1	moduleId	SPAG5	ADAM33	ZWINT	ESPL1	COL11A1
	module assignment value	1.88667	1.53153	0.60611	0.589524	0.09604
Node id: RRM2P4	moduleId	ADAM33	SPAG5	ZWINT	ESPL1	COL11A1	MYL9
	module assignment value	2.68406	2.42171	1.0679	0.350615	0.238244	1e-06
Node id: AQP7P4	moduleId	ADAM33	ZWINT	SPAG5	ESPL1	COL11A1	MYL9	SYT13
	module assignment value	4.71361	1.71555	0.967616	0.321391	0.163135	0.097254	0.08498
Node id: RP11498C9.13	moduleId	ADAM33	ZWINT	SPAG5	ESPL1	COL11A1	SYT13	MYL9
	module assignment value	1.64244	0.584171	0.158263	0.088012	0.042964	0.010744	0.00662
Node id: RP116O2.4	moduleId	ADAM33	SPAG5	ZWINT	COL11A1	SYT13	ESPL1	MYL9
	module assignment value	2.20441	0.760352	0.611457	0.407677	0.353665	0.279696	0.001639
Node id: VCANAS1	moduleId	RP11397A15.4
	module assignment value	3.50951
Node id: RP1185F14.1	moduleId	ADAM33	ZWINT	SPAG5	ESPL1	COL11A1	SYT13	MYL9
	module assignment value	1.39914	0.552468	0.447472	0.08599	0.042584	0.033579	0.002945
Node id: AC093110.3	moduleId	ADAM33	ZWINT	SPAG5	ESPL1	MYL9	COL11A1	SYT13	AGR3
	module assignment value	0.843174	0.260108	0.070804	0.043227	0.018393	0.01451	0.000982	2e-06
Node id: MIR242	moduleId	MIR242
	module assignment value	0.90662
Node id: TNXA	moduleId	ADAM33	ZWINT	SPAG5	ESPL1	COL11A1	MYL9	SYT13	MIR242	RP111100L3.8
	module assignment value	7.29689	2.30927	0.781567	0.446278	0.320623	0.140957	0.089095	0.001258	0.000891
Node id: LINC00478	moduleId	ADAM33	ZWINT	SPAG5	MYL9	ESPL1	COL11A1	SYT13	RP11397A15.4
	module assignment value	3.83819	1.39937	0.394899	0.284712	0.217404	0.204803	0.035865	0.010724
Node id: AC129778.2	moduleId	ADAM33	ZWINT	SPAG5	ESPL1	COL11A1	MYL9	SYT13
	module assignment value	2.78521	0.826975	0.547163	0.277866	0.262764	0.18606	0.141216
Node id: MEG3	moduleId	ADAM33	ZWINT	SPAG5	ESPL1	MYL9	COL11A1	SYT13
	module assignment value	0.601754	0.160341	0.039976	0.02668	0.011142	0.010335	0.000432
Node id: AC026150.8	moduleId	ADAM33	ZWINT	SPAG5	ESPL1	COL11A1	SYT13	MYL9
	module assignment value	0.823309	0.187744	0.150416	0.050487	0.023282	0.018345	0.000607

## Sheet: basal_nc_rna_module_participati
ncRNA with HIGH brokerage		BASAL SUBTYPES : the modules where the ncRNA mostly belongs
Node id: RP11292B8.1	moduleId	CEP55	UBE2T	UBE2C	CLEC3A	NEURL	CAPN6	FAM72C
	module assignment value	4.47548	0.300793	0.062991	0.005444	0.002478	2e-06	1e-06
Node id: PCNAP3	moduleId	CEP55	UBE2T	UBE2C	FAM72B	FAM72C	CLEC3A	NEURL	MTHFD2
	module assignment value	17.5459	0.95539	0.300581	0.189102	0.085048	0.015271	0.007132	1e-06
Node id: RP11274E7.2	moduleId	CEP55	UBE2T	UBE2C	CLEC3A	NEURL	FAM72B
	module assignment value	1.49349	0.075512	0.021429	0.001161	0.000483	5e-06
Node id: RP11499O7.7	moduleId	CEP55	UBE2T	UBE2C	CLEC3A	NEURL	CAPN6	FAM72B
	module assignment value	1.55217	0.082834	0.022938	0.00169	0.000693	2e-06	1e-06
Node id: RP1139K24.9	moduleId	CEP55	UBE2T	UBE2C	FAM72C	FAM72B	CLEC3A	NEURL
	module assignment value	12.5189	0.539176	0.225952	0.186857	0.151567	0.014079	0.005832
Node id: RP11333E13.4	moduleId	CEP55	UBE2T	FAM72C	UBE2C	FAM72B	CLEC3A	NEURL
	module assignment value	2.93799	0.14244	0.078109	0.035076	0.034234	0.002033	0.001125
Node id: ADH5P3	moduleId	CEP55	UBE2T	UBE2C	CLEC3A	NEURL	FAM72B
	module assignment value	2.24532	0.115963	0.032098	0.006409	0.002625	2e-06
Node id: ABCA11P	moduleId	CEP55	UBE2T	UBE2C	FAM72B	FAM72C	CLEC3A	NEURL
	module assignment value	17.2376	0.998108	0.359978	0.183901	0.082754	0.016516	0.007001
Node id: AC026150.8	moduleId	CEP55	UBE2T	UBE2C	CLEC3A	NEURL	FAM72B	CAPN6
	module assignment value	14.4906	0.844627	0.081361	0.019979	0.008129	3e-06	1e-06
Node id: RP11449P15.1	moduleId	CEP55	UBE2T	UBE2C	CLEC3A	NEURL	FAM72B	FAM72C
	module assignment value	7.68332	0.398609	0.12226	0.007069	0.002884	2.9e-05	2.8e-05
Node id: UBE2SP1	moduleId	CEP55	UBE2T	UBE2C	FAM72C	FAM72B	CLEC3A	NEURL
	module assignment value	44.2891	2.24148	0.464577	0.064944	0.064417	0.05334	0.022369
Node id: ADH5P4	moduleId	CEP55	UBE2T	UBE2C	CLEC3A	NEURL	FAM72B	CAPN6
	module assignment value	7.51632	0.391974	0.246242	0.006566	0.002799	2e-05	2e-06
Node id: AC005795.1	moduleId	CEP55	UBE2T	UBE2C	CLEC3A	NEURL	FAM72B	FAM72C
	module assignment value	1.49796	0.076183	0.024084	0.001006	0.000416	3e-06	2e-06
Node id: AC064836.3	moduleId	CEP55	UBE2T	UBE2C	CLEC3A	NEURL	FAM72B
	module assignment value	14.8705	0.835977	0.044528	0.019517	0.008356	3e-06
Node id: RPL34P33	moduleId	CEP55	UBE2T	UBE2C	CLEC3A	NEURL	FAM72B
	module assignment value	2.22945	0.110734	0.025467	0.003255	0.001225	1e-06
Node id: DBF4P1	moduleId	CEP55	UBE2T	UBE2C	FAM72B	FAM72C	CLEC3A	NEURL	CAPN6
	module assignment value	12.6855	0.70125	0.224708	0.084074	0.038766	0.012821	0.005367	1e-06
Node id: RP11386M24.4	moduleId	CEP55	UBE2T	UBE2C	CLEC3A	NEURL	FAM72C	FAM72B
	module assignment value	10.4132	0.518536	0.261399	0.007494	0.00336	2.1e-05	2e-05
Node id: RP11404E6.1	moduleId	CEP55	UBE2T	UBE2C	CLEC3A	NEURL	FAM72C	FAM72B
	module assignment value	4.49847	0.30534	0.046324	0.004555	0.002066	3e-06	2e-06
